# Supplementary material for: GAC3D: improving monocular 3D object detection with ground-guide model and adaptive convolution
Source: PeerJ Comput Sci. 2021 Oct 6;7:e686. doi: 10.7717/peerj-cs.686 (PMC8507478; doi:10.7717/peerj-cs.686)
Supplement: Supplemental Information 1 [file peerj-cs-07-686-s001.zip]

Archive with 219 entries (164 files):
- GAC3D_peerJ/
- GAC3D_peerJ/README.md
- GAC3D_peerJ/requirements.txt
- GAC3D_peerJ/readme/
- GAC3D_peerJ/readme/DEMO.md
- GAC3D_peerJ/readme/GETTING_STARTED.md
- GAC3D_peerJ/readme/INSTALL.md
- GAC3D_peerJ/src/
- GAC3D_peerJ/src/3d_nms.py
- GAC3D_peerJ/src/_init_paths.py
- GAC3D_peerJ/src/infer.py
- GAC3D_peerJ/src/main.py
- GAC3D_peerJ/src/video.py
- GAC3D_peerJ/src/__pycache__/
- GAC3D_peerJ/src/__pycache__/_init_paths.cpython-36.pyc
- GAC3D_peerJ/src/__pycache__/_init_paths.cpython-35.pyc
- GAC3D_peerJ/src/exp/
- GAC3D_peerJ/src/exp/default/
- GAC3D_peerJ/src/exp/default/opt.txt
- GAC3D_peerJ/src/exp/default/logs_2020-12-11-10-58/
- GAC3D_peerJ/src/exp/default/logs_2020-12-11-10-58/events.out.tfevents.1607655513.cn1514001447u
- GAC3D_peerJ/src/exp/default/logs_2020-12-11-10-58/log.txt
- GAC3D_peerJ/src/exp/default/logs_2020-12-11-10-58/opt.txt
- GAC3D_peerJ/src/lib/
- GAC3D_peerJ/src/lib/logger.py
- GAC3D_peerJ/src/lib/opts.py
- GAC3D_peerJ/src/lib/__pycache__/
- GAC3D_peerJ/src/lib/__pycache__/opts.cpython-36.pyc
- GAC3D_peerJ/src/lib/__pycache__/logger.cpython-36.pyc
- GAC3D_peerJ/src/lib/datasets/
- GAC3D_peerJ/src/lib/datasets/dataset_factory.py
- GAC3D_peerJ/src/lib/datasets/__pycache__/
- GAC3D_peerJ/src/lib/datasets/__pycache__/dataset_factory.cpython-36.pyc
- GAC3D_peerJ/src/lib/datasets/dataset/
- GAC3D_peerJ/src/lib/datasets/dataset/kittihp.py
- GAC3D_peerJ/src/lib/datasets/dataset/nusceneshp.py
- GAC3D_peerJ/src/lib/datasets/dataset/__pycache__/
- GAC3D_peerJ/src/lib/datasets/dataset/__pycache__/kittihp.cpython-36.pyc
- GAC3D_peerJ/src/lib/datasets/dataset/__pycache__/nusceneshp.cpython-36.pyc
- GAC3D_peerJ/src/lib/datasets/sample/
- GAC3D_peerJ/src/lib/datasets/sample/car_pose.py
- GAC3D_peerJ/src/lib/datasets/sample/__pycache__/
- GAC3D_peerJ/src/lib/datasets/sample/__pycache__/car_pose.cpython-36.pyc
- GAC3D_peerJ/src/lib/detectors/
- GAC3D_peerJ/src/lib/detectors/base_detector.py
- GAC3D_peerJ/src/lib/detectors/car_pose.py
- GAC3D_peerJ/src/lib/detectors/__pycache__/
- GAC3D_peerJ/src/lib/detectors/__pycache__/base_detector.cpython-36.pyc
- GAC3D_peerJ/src/lib/detectors/__pycache__/car_pose.cpython-36.pyc
- GAC3D_peerJ/src/lib/detectors/__pycache__/car_pose.cpython-35.pyc
- GAC3D_peerJ/src/lib/detectors/__pycache__/car_pose.cpython-37.pyc
- GAC3D_peerJ/src/lib/external/
- GAC3D_peerJ/src/lib/external/Makefile
- GAC3D_peerJ/src/lib/external/__init__.py
- GAC3D_peerJ/src/lib/external/nms.pyx
- GAC3D_peerJ/src/lib/external/setup.py
- GAC3D_peerJ/src/lib/external/__pycache__/
- GAC3D_peerJ/src/lib/external/__pycache__/__init__.cpython-36.pyc
- GAC3D_peerJ/src/lib/models/
- GAC3D_peerJ/src/lib/models/data_parallel.py
- GAC3D_peerJ/src/lib/models/decode.py
- GAC3D_peerJ/src/lib/models/losses.py
- GAC3D_peerJ/src/lib/models/model.py
- GAC3D_peerJ/src/lib/models/scatter_gather.py
- GAC3D_peerJ/src/lib/models/utils.py
- GAC3D_peerJ/src/lib/models/__pycache__/
- GAC3D_peerJ/src/lib/models/__pycache__/decode.cpython-36.pyc
- GAC3D_peerJ/src/lib/models/__pycache__/utils.cpython-36.pyc
- GAC3D_peerJ/src/lib/models/__pycache__/model.cpython-36.pyc
- GAC3D_peerJ/src/lib/models/__pycache__/data_parallel.cpython-36.pyc
- GAC3D_peerJ/src/lib/models/__pycache__/losses.cpython-36.pyc
- GAC3D_peerJ/src/lib/models/__pycache__/scatter_gather.cpython-36.pyc
- GAC3D_peerJ/src/lib/models/networks/
- GAC3D_peerJ/src/lib/models/networks/dla_dcn_pac.py
- GAC3D_peerJ/src/lib/models/networks/dlav0.py
- GAC3D_peerJ/src/lib/models/networks/large_hourglass.py
- GAC3D_peerJ/src/lib/models/networks/msra_resnet.py
- GAC3D_peerJ/src/lib/models/networks/pac.py
- GAC3D_peerJ/src/lib/models/networks/pose_dla_dcn.py
- GAC3D_peerJ/src/lib/models/networks/resnet_dcn.py
- GAC3D_peerJ/src/lib/models/networks/DCNv2/
- GAC3D_peerJ/src/lib/models/networks/DCNv2/.git
- GAC3D_peerJ/src/lib/models/networks/DCNv2/.gitignore
- GAC3D_peerJ/src/lib/models/networks/DCNv2/LICENSE
- GAC3D_peerJ/src/lib/models/networks/DCNv2/README.md
- GAC3D_peerJ/src/lib/models/networks/DCNv2/__init__.py
- GAC3D_peerJ/src/lib/models/networks/DCNv2/dcn_v2.py
- GAC3D_peerJ/src/lib/models/networks/DCNv2/dcn_v2_onnx.py
- GAC3D_peerJ/src/lib/models/networks/DCNv2/make.sh
- GAC3D_peerJ/src/lib/models/networks/DCNv2/setup.py
- GAC3D_peerJ/src/lib/models/networks/DCNv2/testcpu.py
- GAC3D_peerJ/src/lib/models/networks/DCNv2/testcuda.py
- GAC3D_peerJ/src/lib/models/networks/DCNv2/_ext.cpython-36m-x86_64-linux-gnu.so
- GAC3D_peerJ/src/lib/models/networks/DCNv2/src/
- GAC3D_peerJ/src/lib/models/networks/DCNv2/src/dcn_v2.h
- GAC3D_peerJ/src/lib/models/networks/DCNv2/src/vision.cpp
- GAC3D_peerJ/src/lib/models/networks/DCNv2/src/cpu/
- GAC3D_peerJ/src/lib/models/networks/DCNv2/src/cpu/dcn_v2_cpu.cpp
- GAC3D_peerJ/src/lib/models/networks/DCNv2/src/cpu/dcn_v2_im2col_cpu.cpp
- GAC3D_peerJ/src/lib/models/networks/DCNv2/src/cpu/dcn_v2_im2col_cpu.h
- GAC3D_peerJ/src/lib/models/networks/DCNv2/src/cpu/dcn_v2_psroi_pooling_cpu.cpp
- GAC3D_peerJ/src/lib/models/networks/DCNv2/src/cpu/vision.h
- GAC3D_peerJ/src/lib/models/networks/DCNv2/src/cuda/
- GAC3D_peerJ/src/lib/models/networks/DCNv2/src/cuda/dcn_v2_cuda.cu
- GAC3D_peerJ/src/lib/models/networks/DCNv2/src/cuda/dcn_v2_im2col_cuda.cu
- GAC3D_peerJ/src/lib/models/networks/DCNv2/src/cuda/dcn_v2_im2col_cuda.h
- GAC3D_peerJ/src/lib/models/networks/DCNv2/src/cuda/dcn_v2_psroi_pooling_cuda.cu
- GAC3D_peerJ/src/lib/models/networks/DCNv2/src/cuda/vision.h
- GAC3D_peerJ/src/lib/models/networks/DCNv2/build/
- GAC3D_peerJ/src/lib/models/networks/DCNv2/build/temp.linux-x86_64-3.6/
- GAC3D_peerJ/src/lib/models/networks/DCNv2/build/temp.linux-x86_64-3.6/build.ninja
- GAC3D_peerJ/src/lib/models/networks/DCNv2/build/temp.linux-x86_64-3.6/.ninja_log
- GAC3D_peerJ/src/lib/models/networks/DCNv2/build/temp.linux-x86_64-3.6/.ninja_deps
- GAC3D_peerJ/src/lib/models/networks/DCNv2/build/temp.linux-x86_64-3.6/home/
- GAC3D_peerJ/src/lib/models/networks/DCNv2/build/temp.linux-x86_64-3.6/home/quan/
- GAC3D_peerJ/src/lib/models/networks/DCNv2/build/temp.linux-x86_64-3.6/home/quan/Thesis-Ref-Repo/
- GAC3D_peerJ/src/lib/models/networks/DCNv2/build/temp.linux-x86_64-3.6/home/quan/Thesis-Ref-Repo/GAC3D/
- GAC3D_peerJ/src/lib/models/networks/DCNv2/build/temp.linux-x86_64-3.6/home/quan/Thesis-Ref-Repo/GAC3D/src/
- GAC3D_peerJ/src/lib/models/networks/DCNv2/build/temp.linux-x86_64-3.6/home/quan/Thesis-Ref-Repo/GAC3D/src/lib/
- GAC3D_peerJ/src/lib/models/networks/DCNv2/build/temp.linux-x86_64-3.6/home/quan/Thesis-Ref-Repo/GAC3D/src/lib/models/
- GAC3D_peerJ/src/lib/models/networks/DCNv2/build/temp.linux-x86_64-3.6/home/quan/Thesis-Ref-Repo/GAC3D/src/lib/models/networks/
- GAC3D_peerJ/src/lib/models/networks/DCNv2/build/temp.linux-x86_64-3.6/home/quan/Thesis-Ref-Repo/GAC3D/src/lib/models/networks/DCNv2/
- GAC3D_peerJ/src/lib/models/networks/DCNv2/build/temp.linux-x86_64-3.6/home/quan/Thesis-Ref-Repo/GAC3D/src/lib/models/networks/DCNv2/src/
- GAC3D_peerJ/src/lib/models/networks/DCNv2/build/temp.linux-x86_64-3.6/home/quan/Thesis-Ref-Repo/GAC3D/src/lib/models/networks/DCNv2/src/vision.o
- GAC3D_peerJ/src/lib/models/networks/DCNv2/build/temp.linux-x86_64-3.6/home/quan/Thesis-Ref-Repo/GAC3D/src/lib/models/networks/DCNv2/src/cpu/
- GAC3D_peerJ/src/lib/models/networks/DCNv2/build/temp.linux-x86_64-3.6/home/quan/Thesis-Ref-Repo/GAC3D/src/lib/models/networks/DCNv2/src/cpu/dcn_v2_im2col_cpu.o
- GAC3D_peerJ/src/lib/models/networks/DCNv2/build/temp.linux-x86_64-3.6/home/quan/Thesis-Ref-Repo/GAC3D/src/lib/models/networks/DCNv2/src/cpu/dcn_v2_cpu.o
- GAC3D_peerJ/src/lib/models/networks/DCNv2/build/temp.linux-x86_64-3.6/home/quan/Thesis-Ref-Repo/GAC3D/src/lib/models/networks/DCNv2/src/cpu/dcn_v2_psroi_pooling_cpu.o
- GAC3D_peerJ/src/lib/models/networks/DCNv2/build/temp.linux-x86_64-3.6/home/quan/Thesis-Ref-Repo/GAC3D/src/lib/models/networks/DCNv2/src/cuda/
- GAC3D_peerJ/src/lib/models/networks/DCNv2/build/temp.linux-x86_64-3.6/home/quan/Thesis-Ref-Repo/GAC3D/src/lib/models/networks/DCNv2/src/cuda/dcn_v2_im2col_cuda.o
- GAC3D_peerJ/src/lib/models/networks/DCNv2/build/temp.linux-x86_64-3.6/home/quan/Thesis-Ref-Repo/GAC3D/src/lib/models/networks/DCNv2/src/cuda/dcn_v2_cuda.o
- GAC3D_peerJ/src/lib/models/networks/DCNv2/build/temp.linux-x86_64-3.6/home/quan/Thesis-Ref-Repo/GAC3D/src/lib/models/networks/DCNv2/src/cuda/dcn_v2_psroi_pooling_cuda.o
- GAC3D_peerJ/src/lib/models/networks/DCNv2/build/lib.linux-x86_64-3.6/
- GAC3D_peerJ/src/lib/models/networks/DCNv2/build/lib.linux-x86_64-3.6/_ext.cpython-36m-x86_64-linux-gnu.so
- GAC3D_peerJ/src/lib/models/networks/DCNv2/DCNv2.egg-info/
- GAC3D_peerJ/src/lib/models/networks/DCNv2/DCNv2.egg-info/PKG-INFO
- GAC3D_peerJ/src/lib/models/networks/DCNv2/DCNv2.egg-info/dependency_links.txt
- GAC3D_peerJ/src/lib/models/networks/DCNv2/DCNv2.egg-info/top_level.txt
- GAC3D_peerJ/src/lib/models/networks/DCNv2/DCNv2.egg-info/SOURCES.txt
- GAC3D_peerJ/src/lib/models/networks/DCNv2/__pycache__/
- GAC3D_peerJ/src/lib/models/networks/DCNv2/__pycache__/__init__.cpython-36.pyc
- GAC3D_peerJ/src/lib/models/networks/DCNv2/__pycache__/dcn_v2.cpython-36.pyc
- GAC3D_peerJ/src/lib/models/networks/__pycache__/
- GAC3D_peerJ/src/lib/models/networks/__pycache__/msra_resnet.cpython-36.pyc
- GAC3D_peerJ/src/lib/models/networks/__pycache__/dlav0.cpython-36.pyc
- GAC3D_peerJ/src/lib/models/networks/__pycache__/pose_dla_dcn.cpython-36.pyc
- GAC3D_peerJ/src/lib/models/networks/__pycache__/resnet_dcn.cpython-36.pyc
- GAC3D_peerJ/src/lib/models/networks/__pycache__/large_hourglass.cpython-36.pyc
- GAC3D_peerJ/src/lib/models/networks/__pycache__/pac.cpython-36.pyc
- GAC3D_peerJ/src/lib/models/networks/__pycache__/dla_dcn_pac.cpython-36.pyc
- GAC3D_peerJ/src/lib/models/networks/__pycache__/pose_dla_dcn_dg2.cpython-36.pyc
- GAC3D_peerJ/src/lib/models/networks/__pycache__/pose_dla_dcn_dg4.cpython-36.pyc
- GAC3D_peerJ/src/lib/models/networks/__pycache__/pose_dla_dcn_dg5.cpython-36.pyc
- GAC3D_peerJ/src/lib/trains/
- GAC3D_peerJ/src/lib/trains/base_trainer.py
- GAC3D_peerJ/src/lib/trains/car_pose.py
- GAC3D_peerJ/src/lib/trains/train_factory.py
- GAC3D_peerJ/src/lib/trains/__pycache__/
- GAC3D_peerJ/src/lib/trains/__pycache__/base_trainer.cpython-36.pyc
- GAC3D_peerJ/src/lib/trains/__pycache__/car_pose.cpython-36.pyc
- GAC3D_peerJ/src/lib/utils/
- GAC3D_peerJ/src/lib/utils/__init__.py
- GAC3D_peerJ/src/lib/utils/ddd_utils.py
- GAC3D_peerJ/src/lib/utils/debugger.py
- GAC3D_peerJ/src/lib/utils/image.py
- GAC3D_peerJ/src/lib/utils/kitti_read.py
- GAC3D_peerJ/src/lib/utils/kitti_utils_torch.py
- GAC3D_peerJ/src/lib/utils/oracle_utils.py
- GAC3D_peerJ/src/lib/utils/post_process.py
- GAC3D_peerJ/src/lib/utils/utils.py
- GAC3D_peerJ/src/lib/utils/vis_3d_utils.py
- GAC3D_peerJ/src/lib/utils/__pycache__/
- GAC3D_peerJ/src/lib/utils/__pycache__/__init__.cpython-36.pyc
- GAC3D_peerJ/src/lib/utils/__pycache__/image.cpython-36.pyc
- GAC3D_peerJ/src/lib/utils/__pycache__/post_process.cpython-36.pyc
- GAC3D_peerJ/src/lib/utils/__pycache__/ddd_utils.cpython-36.pyc
- GAC3D_peerJ/src/lib/utils/__pycache__/vis_3d_utils.cpython-36.pyc
- GAC3D_peerJ/src/lib/utils/__pycache__/kitti_read.cpython-36.pyc
- GAC3D_peerJ/src/lib/utils/__pycache__/debugger.cpython-36.pyc
- GAC3D_peerJ/src/lib/utils/__pycache__/kitti_utils_torch.cpython-36.pyc
- GAC3D_peerJ/src/lib/utils/__pycache__/oracle_utils.cpython-36.pyc
- GAC3D_peerJ/src/lib/utils/__pycache__/utils.cpython-36.pyc
- GAC3D_peerJ/src/lib/utils/iou3d/
- GAC3D_peerJ/src/lib/utils/iou3d/iou3d_utils.py
- GAC3D_peerJ/src/lib/utils/iou3d/setup.py
- GAC3D_peerJ/src/lib/utils/iou3d/src/
- GAC3D_peerJ/src/lib/utils/iou3d/src/iou3d.cpp
- GAC3D_peerJ/src/lib/utils/iou3d/src/iou3d_kernel.cu
- GAC3D_peerJ/src/tools/
- GAC3D_peerJ/src/tools/_init_paths.py
- GAC3D_peerJ/src/tools/get_kitti.sh
- GAC3D_peerJ/src/tools/kitti.py
- GAC3D_peerJ/src/tools/prepare_data.py
- GAC3D_peerJ/src/tools/__pycache__/
- GAC3D_peerJ/src/tools/__pycache__/_init_paths.cpython-36.pyc
- GAC3D_peerJ/src/tools/kitti-object-eval-python/
- GAC3D_peerJ/src/tools/kitti-object-eval-python/.gitignore
- GAC3D_peerJ/src/tools/kitti-object-eval-python/LICENSE
- GAC3D_peerJ/src/tools/kitti-object-eval-python/README.md
- GAC3D_peerJ/src/tools/kitti-object-eval-python/eval.py
- GAC3D_peerJ/src/tools/kitti-object-eval-python/evaluate.py
- GAC3D_peerJ/src/tools/kitti-object-eval-python/kitti_common.py
- GAC3D_peerJ/src/tools/kitti-object-eval-python/rotate_iou.py
- GAC3D_peerJ/src/tools/kitti-object-eval-python/ImageSets/
- GAC3D_peerJ/src/tools/kitti-object-eval-python/ImageSets/all.txt
- GAC3D_peerJ/src/tools/kitti-object-eval-python/ImageSets/my.txt
- GAC3D_peerJ/src/tools/kitti-object-eval-python/ImageSets/my1.txt
- GAC3D_peerJ/src/tools/kitti-object-eval-python/ImageSets/my2.txt
- GAC3D_peerJ/src/tools/kitti-object-eval-python/ImageSets/test.txt
- GAC3D_peerJ/src/tools/kitti-object-eval-python/ImageSets/train.txt
- GAC3D_peerJ/src/tools/kitti-object-eval-python/ImageSets/trainval.txt
- GAC3D_peerJ/src/tools/kitti-object-eval-python/ImageSets/val.txt
- GAC3D_peerJ/src/tools/kitti-object-eval-python/ImageSets/val_split.txt
- GAC3D_peerJ/src/tools/kitti_eval/
- GAC3D_peerJ/src/tools/kitti_eval/README.md
- GAC3D_peerJ/src/tools/kitti_eval/evaluate_object_3d.cpp
- GAC3D_peerJ/src/tools/kitti_eval/evaluate_object_3d_offline
- GAC3D_peerJ/src/tools/kitti_eval/evaluate_object_3d_offline.cpp
- GAC3D_peerJ/src/tools/kitti_eval/mail.h
