# Supplementary material for: GAC3D: improving monocular 3D object detection with ground-guide model and adaptive convolution
Source: PeerJ Comput Sci. 2021 Oct 6;7:e686. doi: 10.7717/peerj-cs.686 (PMC8507478; doi:10.7717/peerj-cs.686)
Supplement: Supplemental Information 1 [file peerj-cs-07-686-s001.zip › GAC3D_peerJ/README.md]

# GAC3D: Improving monocular 3D object detection with ground-guide model and adaptive convolution

## Introduction
This work proposes a novel approach for 3D object detection by employing a ground plane model that utilizes geometric constraints, named GAC3D. This approach improves the results of the deep-based detector. Furthermore, we introduce a depth adaptive convolution to replace the traditional 2D convolution to deal with the divergent context of the image's feature, leading to a significant improvement in both training convergence and testing accuracy. We demonstrate our approach on the KITTI 3D Object Detection benchmark, which outperforms existing monocular methods.

The structure of this repo is as follows:
```bash
GAC3D
├── kitti_format # for training and evaluating on trainval set
├── kitti_test # for testing on official test set
├── src # source code
├── readme # readme files
```

## Requirements
Our framework is implemented and tested with Ubuntu 18.04, CUDA 10.2, CuDNN 7.5.1, Python 3.6, Pytorch 1.7, single NVIDIA RTX 2080.

## Dataset preparation
Download the official [KITTI 3D object detection](http://www.cvlibs.net/datasets/kitti/eval_object.php?obj_benchmark=3d) dataset and organize the downloaded files as follows: 
```
GAC3D
├── kitti_format
│   ├─ data
│   │   ├── kitti
│   │   |   ├── annotations 
│   │   │   ├── calib /000000.txt .....
│   │   │   ├── image(left[0-7480] right[7481-14961])
│   │   │   ├── label /000000.txt .....
|   |   |   ├── train.txt val.txt trainval.txt
```

## Getting Started
### Installation
* For training and testing on mainframe computer: [INSTALL.md](readme/INSTALL.md)
* For testing on embedded device (we use NVidia Jetson Xavier NX): [INSTALL_JETSON.md](readme/INSTALL_JETSON.md)

### Demo
Please refer to [GETTING_STARTED.md](readme/GETTING_STARTED.md) to learn more usage about this project.

## Acknowledgement
Portions of the code are borrowed from:
* [CenterNet](https://github.com/xingyizhou/CenterNet)
* [RTM3D](https://github.com/Banconxuan/RTM3D)
* [DCNv2](https://github.com/jinfagang/DCNv2_latest) (Deformable Convolutions)
* [PAC](https://github.com/NVlabs/pacnet) (Pixel Adaptive Convolution)
* [kitti_eval](https://github.com/prclibo/kitti_eval) (KITTI dataset evaluation).
<!-- * [iou3d](https://github.com/sshaoshuai/PointRCNN) -->
<!-- ## License

RTM3D and KM3D are released under the MIT License (refer to the LICENSE file for details).
Portions of the code are borrowed from, [CenterNet](https://github.com/xingyizhou/CenterNet), [dla](https://github.com/ucbdrive/dla) (DLA network), [DCNv2](https://github.com/CharlesShang/DCNv2)(deformable convolutions), [iou3d](https://github.com/sshaoshuai/PointRCNN) and [kitti_eval](https://github.com/prclibo/kitti_eval) (KITTI dataset evaluation). Please refer to the original License of these projects (See [NOTICE](NOTICE)). -->
