# Supplementary material for: GAC3D: improving monocular 3D object detection with ground-guide model and adaptive convolution
Source: PeerJ Comput Sci. 2021 Oct 6;7:e686. doi: 10.7717/peerj-cs.686 (PMC8507478; doi:10.7717/peerj-cs.686)
Supplement: Supplemental Information 1 [file peerj-cs-07-686-s001.zip › GAC3D_peerJ/readme/INSTALL.md]

The project was implemented and tested on Ubuntu 18.04, with [Anaconda](https://www.anaconda.com/download) Python 3.6.

1. Create conda virtual environment. 
    ```bash
    conda create -n GAC3D python=3.6 anaconda
    conda activate GAC3D
    ```
2. Install Pytorch 1.7 (with CUDA 10.2):
    ```bash
    conda install pytorch==1.7.1 torchvision==0.8.2 cudatoolkit=10.2 -c pytorch
    ```
3. Install other python packages:
    ```bash
    pip install -r requirements.txt
    ```

4. Clone and build DCNv2 (from [DCNv2](https://github.com/jinfagang/DCNv2_latest)):
    ```bash
    cd GAC3D/src/lib/models/networks/
    git clone https://github.com/jinfagang/DCNv2_latest
    cd DCNv2
    sudo rm *.so
    sudo rm -r build/
    sudo <vitualenv/bin/python3> setup.py build develop
    ```
5. Compile iou3d (from [pointRCNN](https://github.com/sshaoshuai/PointRCNN)): 
    ```bash
    cd GAC3D/src/lib/utils/iou3d
    python3 setup.py install
    ```

5. Compile nms (optional): 
    ```bash
    cd GAC3D/src/lib/external
    make
    ```
