# Supplementary material for: GAC3D: improving monocular 3D object detection with ground-guide model and adaptive convolution
Source: PeerJ Comput Sci. 2021 Oct 6;7:e686. doi: 10.7717/peerj-cs.686 (PMC8507478; doi:10.7717/peerj-cs.686)
Supplement: Supplemental Information 1 [file peerj-cs-07-686-s001.zip › GAC3D_peerJ/src/main.py]

from __future__ import absolute_import
from __future__ import division
from __future__ import print_function

import _init_paths

import os
#os.environ['CUDA_VISIBLE_DEVICES'] = "0,1,2,3,4,5,6,7"
import torch
import torch.utils.data
from opts import Opts
from models.model import create_model, load_model, save_model
from models.data_parallel import DataParallel
from logger import Logger
from datasets.dataset_factory import get_dataset

from trains.car_pose import CarPoseTrainer

def main(opt):
  torch.manual_seed(opt.seed)
  torch.backends.cudnn.benchmark = not opt.not_cuda_benchmark and not opt.test
  
  Dataset = get_dataset(opt.dataset)
  opt = opts().update_dataset_info_and_set_heads(opt, Dataset)
  print(opt)

  logger = Logger(opt)
  if opt.distribute:
      local_rank = os.environ['SLURM_LOCALID']
      torch.cuda.set_device(int(float(local_rank)))
  os.environ['CUDA_VISIBLE_DEVICES'] = opt.gpus_str
  opt.device = torch.device('cuda' if opt.gpus[0] >= 0 else 'cpu')
  
  print('Creating model...')
  model = create_model(opt.arch, opt.heads, opt.head_conv)
  optimizer = torch.optim.Adam(model.parameters(), opt.lr)
  start_epoch = 0
  if opt.load_model != '':
    model, optimizer, start_epoch = load_model(
      model, opt.load_model, optimizer, opt.resume, opt.lr, opt.lr_step)

  Trainer = CarPoseTrainer
  trainer = Trainer(opt, model, optimizer)
  trainer.set_device(opt.gpus, opt.chunk_sizes, opt.device, opt.distribute)


  print('Setting up data...')
  val_loader = torch.utils.data.DataLoader(
      Dataset(opt, 'val'), 
      batch_size=1, 
      shuffle=False,
      num_workers=1,
      pin_memory=True
  )

  if opt.test:
    _, preds = trainer.val(0, val_loader)
    val_loader.dataset.run_eval(preds, opt.save_dir)
    return

  train_loader = torch.utils.data.DataLoader(
      Dataset(opt, 'train'), 
      batch_size=opt.batch_size, 
      shuffle=True,
      num_workers=opt.num_workers,
      pin_memory=True,
      drop_last=True
  )

  print('Starting training...')
  best = 1e10
  for epoch in range(start_epoch + 1, opt.num_epochs + 1):
    mark = epoch if opt.save_all else 'last'
    log_dict_train, _ = trainer.train(epoch, train_loader)
    logger.write('epoch: {} |'.format(epoch))
    for k, v in log_dict_train.items():
      logger.scalar_summary('train_{}'.format(k), v, epoch)
      logger.write('{} {:8f} | '.format(k, v))
    if opt.val_intervals > 0 and epoch % opt.val_intervals == 0:
      save_model(os.path.join(opt.save_dir, 'model_{}.pth'.format(mark)), 
                 epoch, model, optimizer)
      with torch.no_grad():
        log_dict_val, preds = trainer.val(epoch, val_loader)
      for k, v in log_dict_val.items():
        logger.scalar_summary('val_{}'.format(k), v, epoch)
        logger.write('{} {:8f} | '.format(k, v))
      if log_dict_val[opt.metric] < best:
        best = log_dict_val[opt.metric]
        save_model(os.path.join(opt.save_dir, 'model_best.pth'), 
                   epoch, model)
    else:
      save_model(os.path.join(opt.save_dir, 'model_last.pth'), 
                 epoch, model, optimizer)
    logger.write('\n')
    if epoch in opt.lr_step:
        if opt.distribute:
            local_rank = os.environ['SLURM_LOCALID']
            if int(float(local_rank)) == 0:
                save_model(os.path.join(opt.save_dir, 'model_{}.pth'.format(epoch)),
                           epoch, model, optimizer)
        else:
            save_model(os.path.join(opt.save_dir, 'model_{}.pth'.format(epoch)),
                       epoch, model, optimizer)
        lr = opt.lr * (0.1 ** (opt.lr_step.index(epoch) + 1))
        print('Drop LR to', lr)
        for param_group in optimizer.param_groups:
          param_group['lr'] = lr
  logger.close()

if __name__ == '__main__':
  opt = Opts().parse()
  main(opt)
