# Supplementary material for: GAC3D: improving monocular 3D object detection with ground-guide model and adaptive convolution
Source: PeerJ Comput Sci. 2021 Oct 6;7:e686. doi: 10.7717/peerj-cs.686 (PMC8507478; doi:10.7717/peerj-cs.686)
Supplement: Supplemental Information 1 [file peerj-cs-07-686-s001.zip › GAC3D_peerJ/src/lib/logger.py]

from __future__ import absolute_import
from __future__ import division
from __future__ import print_function

import os
import time
import sys
import torch
USE_TENSORBOARD = True
try:
  import tensorboardX
  print('Using tensorboardX')
except:
  USE_TENSORBOARD = False

class Logger(object):
  def __init__(self, opt):
    """Create a summary writer logging to log_dir."""
    if opt.distribute:
      local_rank = os.environ['SLURM_LOCALID']
      if int(float(local_rank)) == 0:
        if not os.path.exists(opt.save_dir):
          os.makedirs(opt.save_dir)
        if not os.path.exists(opt.debug_dir):
          os.makedirs(opt.debug_dir)
    else:
      if not os.path.exists(opt.save_dir):
        os.makedirs(opt.save_dir)
      if not os.path.exists(opt.debug_dir):
        os.makedirs(opt.debug_dir)
   
    time_str = time.strftime('%Y-%m-%d-%H-%M')

    args = dict((name, getattr(opt, name)) for name in dir(opt)
                if not name.startswith('_'))
    file_name = os.path.join(opt.save_dir, 'opt.txt')
    with open(file_name, 'wt') as opt_file:
      opt_file.write('==> torch version: {}\n'.format(torch.__version__))
      opt_file.write('==> cudnn version: {}\n'.format(
        torch.backends.cudnn.version()))
      opt_file.write('==> Cmd:\n')
      opt_file.write(str(sys.argv))
      opt_file.write('\n==> Opt:\n')
      for k, v in sorted(args.items()):
        opt_file.write('  %s: %s\n' % (str(k), str(v)))
          
    log_dir = opt.save_dir + '/logs_{}'.format(time_str)
    if opt.distribute:
      local_rank = os.environ['SLURM_LOCALID']
      log_dir = log_dir + local_rank
    if USE_TENSORBOARD:
        self.writer = tensorboardX.SummaryWriter(log_dir=log_dir)
    else:
      if not os.path.exists(os.path.dirname(log_dir)):
        os.mkdir(os.path.dirname(log_dir))
      if not os.path.exists(log_dir):
        os.mkdir(log_dir)
    self.log = open(log_dir + '/log.txt', 'w')
    try:
      os.system('cp {}/opt.txt {}/'.format(opt.save_dir, log_dir))
    except:
      pass
    self.start_line = True

  def write(self, txt):
    if self.start_line:
      time_str = time.strftime('%Y-%m-%d-%H-%M')
      self.log.write('{}: {}'.format(time_str, txt))
    else:
      self.log.write(txt)  
    self.start_line = False
    if '\n' in txt:
      self.start_line = True
      self.log.flush()
  
  def close(self):
    self.log.close()
  
  def scalar_summary(self, tag, value, step):
    """Log a scalar variable."""
    if USE_TENSORBOARD:
      self.writer.add_scalar(tag, value, step)
