# Supplementary material for: GAC3D: improving monocular 3D object detection with ground-guide model and adaptive convolution
Source: PeerJ Comput Sci. 2021 Oct 6;7:e686. doi: 10.7717/peerj-cs.686 (PMC8507478; doi:10.7717/peerj-cs.686)
Supplement: Supplemental Information 1 [file peerj-cs-07-686-s001.zip › GAC3D_peerJ/src/lib/datasets/dataset_factory.py]

from __future__ import absolute_import
from __future__ import division
from __future__ import print_function

from .sample.car_pose import CarPoseDataset
from .dataset.kittihp import KITTIHP
from .dataset.nusceneshp import NUSCENESHP
dataset_factory = {
  'kitti': KITTIHP,
  'nuscenes': NUSCENESHP
}
def get_dataset(dataset):
  class Dataset(dataset_factory[dataset], CarPoseDataset):
    pass
  return Dataset
  
