# Supplementary material for: GAC3D: improving monocular 3D object detection with ground-guide model and adaptive convolution
Source: PeerJ Comput Sci. 2021 Oct 6;7:e686. doi: 10.7717/peerj-cs.686 (PMC8507478; doi:10.7717/peerj-cs.686)
Supplement: Supplemental Information 1 [file peerj-cs-07-686-s001.zip › GAC3D_peerJ/src/lib/external/setup.py]

import numpy
from distutils.core import setup
from distutils.extension import Extension
from Cython.Build import cythonize

extensions = [
    Extension(
        "nms", 
        ["nms.pyx"],
        extra_compile_args=["-Wno-cpp", "-Wno-unused-function"]
    )
]

setup(
    name="coco",
    ext_modules=cythonize(extensions),
    include_dirs=[numpy.get_include()]
)
