# Supplementary material for: GAC3D: improving monocular 3D object detection with ground-guide model and adaptive convolution
Source: PeerJ Comput Sci. 2021 Oct 6;7:e686. doi: 10.7717/peerj-cs.686 (PMC8507478; doi:10.7717/peerj-cs.686)
Supplement: Supplemental Information 1 [file peerj-cs-07-686-s001.zip › GAC3D_peerJ/src/lib/models/scatter_gather.py]

import torch
from torch.autograd import Variable
from torch.nn.parallel._functions import Scatter, Gather


def scatter(inputs, target_gpus, dim=0, chunk_sizes=None):
    r"""
    Slices variables into approximately equal chunks and
    distributes them across given GPUs. Duplicates
    references to objects that are not variables. Does not
    support Tensors.
    """
    def scatter_map(obj):
        if isinstance(obj, Variable):
            return Scatter.apply(target_gpus, chunk_sizes, dim, obj)
        assert not torch.is_tensor(obj), "Tensors not supported in scatter."
        if isinstance(obj, tuple):
            return list(zip(*map(scatter_map, obj)))
        if isinstance(obj, list):
            return list(map(list, zip(*map(scatter_map, obj))))
        if isinstance(obj, dict):
            return list(map(type(obj), zip(*map(scatter_map, obj.items()))))
        return [obj for targets in target_gpus]

    return scatter_map(inputs)


def scatter_kwargs(inputs, kwargs, target_gpus, dim=0, chunk_sizes=None):
    r"""Scatter with support for kwargs dictionary"""
    inputs = scatter(inputs, target_gpus, dim, chunk_sizes) if inputs else []
    kwargs = scatter(kwargs, target_gpus, dim, chunk_sizes) if kwargs else []
    if len(inputs) < len(kwargs):
        inputs.extend([() for _ in range(len(kwargs) - len(inputs))])
    elif len(kwargs) < len(inputs):
        kwargs.extend([{} for _ in range(len(inputs) - len(kwargs))])
    inputs = tuple(inputs)
    kwargs = tuple(kwargs)
    return inputs, kwargs
