# Supplementary material for: GAC3D: improving monocular 3D object detection with ground-guide model and adaptive convolution
Source: PeerJ Comput Sci. 2021 Oct 6;7:e686. doi: 10.7717/peerj-cs.686 (PMC8507478; doi:10.7717/peerj-cs.686)
Supplement: Supplemental Information 1 [file peerj-cs-07-686-s001.zip › GAC3D_peerJ/src/lib/models/networks/DCNv2/dcn_v2_onnx.py]

#!/usr/bin/env python
from __future__ import absolute_import
from __future__ import print_function
from __future__ import division

import math
import torch
from torch import nn
from torch.autograd import Function
from torch.nn.modules.utils import _pair
from torch.autograd.function import once_differentiable
import json

import _ext as _backend


class _DCNv2(Function):

    @staticmethod
    def symbolic(g, input, offset_mask, weight, bias, stride, padding, dilation, deformable_groups):
        return g.op("Plugin", input, offset_mask, weight, bias, name_s="DCNv2", info_s=json.dumps({
            "dilation": dilation,
            "padding": padding,
            "stride": stride,
            "deformable_groups": deformable_groups
        }))

    ###############################################  修改的部分 ############################################################
    # 这里以下的修改，并不是必须的，仅仅是复现DCN的时候，输入改成是input和offset_mask，原始的做法是chunk分割为x, y, mask，
    # 然后再cat，再对mask做sigmoid后输入到dcn。这么做效率比较底下。实现DCN的时候输入input和offset_mask，内部做了分割和sigmomid
    # 减少数据流转，提高效率，也因此在这里对操作做了修改
    @staticmethod
    def forward(ctx, input, offset_mask, weight, bias,
                stride, padding, dilation, deformable_groups):
        ctx.stride = _pair(stride)
        ctx.padding = _pair(padding)
        ctx.dilation = _pair(dilation)
        ctx.kernel_size = _pair(weight.shape[2:4])
        ctx.deformable_groups = deformable_groups

        o1, o2, mask = torch.chunk(offset_mask, 3, dim=1)
        offset = torch.cat((o1, o2), dim=1)
        mask = torch.sigmoid(mask)

    # @staticmethod
    # def forward(ctx, input, offset, mask, weight, bias,
    #             stride, padding, dilation, deformable_groups):
    #     ctx.stride = _pair(stride)
    #     ctx.padding = _pair(padding)
    #     ctx.dilation = _pair(dilation)
    #     ctx.kernel_size = _pair(weight.shape[2:4])
    #     ctx.deformable_groups = deformable_groups
        output = _backend.dcn_v2_forward(input, weight, bias,
                                         offset, mask,
                                         ctx.kernel_size[0], ctx.kernel_size[1],
                                         ctx.stride[0], ctx.stride[1],
                                         ctx.padding[0], ctx.padding[1],
                                         ctx.dilation[0], ctx.dilation[1],
                                         ctx.deformable_groups)
        ctx.save_for_backward(input, offset, mask, weight, bias)
        return output

    @staticmethod
    @once_differentiable
    def backward(ctx, grad_output):
        input, offset, mask, weight, bias = ctx.saved_tensors
        grad_input, grad_offset, grad_mask, grad_weight, grad_bias = \
            _backend.dcn_v2_backward(input, weight,
                                     bias,
                                     offset, mask,
                                     grad_output,
                                     ctx.kernel_size[0], ctx.kernel_size[1],
                                     ctx.stride[0], ctx.stride[1],
                                     ctx.padding[0], ctx.padding[1],
                                     ctx.dilation[0], ctx.dilation[1],
                                     ctx.deformable_groups)

        return grad_input, grad_offset, grad_mask, grad_weight, grad_bias,\
            None, None, None, None,


dcn_v2_conv = _DCNv2.apply


class DCNv2(nn.Module):

    def __init__(self, in_channels, out_channels,
                 kernel_size, stride=1, padding=1, dilation=1, deformable_groups=1):
        super(DCNv2, self).__init__()
        self.in_channels = in_channels
        self.out_channels = out_channels
        self.kernel_size = _pair(kernel_size)
        self.stride = _pair(stride)
        self.padding = _pair(padding)
        self.dilation = _pair(dilation)
        self.deformable_groups = deformable_groups

        self.weight = nn.Parameter(torch.Tensor(
            out_channels, in_channels, *self.kernel_size))
        self.bias = nn.Parameter(torch.Tensor(out_channels))
        self.reset_parameters()

    def reset_parameters(self):
        n = self.in_channels
        for k in self.kernel_size:
            n *= k
        stdv = 1. / math.sqrt(n)
        self.weight.data.uniform_(-stdv, stdv)
        self.bias.data.zero_()

    def forward(self, input, offset, mask):
        assert 2 * self.deformable_groups * self.kernel_size[0] * self.kernel_size[1] == \
            offset.shape[1]
        assert self.deformable_groups * self.kernel_size[0] * self.kernel_size[1] == \
            mask.shape[1]
        return dcn_v2_conv(input, offset, mask,
                           self.weight,
                           self.bias,
                           self.stride,
                           self.padding,
                           self.dilation,
                           self.deformable_groups)


class DCN(DCNv2):

    def __init__(self, in_channels, out_channels,
                 kernel_size, stride, padding,
                 dilation=1, deformable_groups=1):
        super(DCN, self).__init__(in_channels, out_channels,
                                  kernel_size, stride, padding, dilation, deformable_groups)

        channels_ = self.deformable_groups * 3 * self.kernel_size[0] * self.kernel_size[1]
        self.conv_offset_mask = nn.Conv2d(self.in_channels,
                                          channels_,
                                          kernel_size=self.kernel_size,
                                          stride=self.stride,
                                          padding=self.padding,
                                          bias=True)
        self.init_offset()

    def init_offset(self):
        self.conv_offset_mask.weight.data.zero_()
        self.conv_offset_mask.bias.data.zero_()

    def forward(self, input):
        # out = self.conv_offset_mask(input)
        # o1, o2, mask = torch.chunk(out, 3, dim=1)
        # offset = torch.cat((o1, o2), dim=1)
        # mask = torch.sigmoid(mask)
        # return dcn_v2_conv(input, offset, mask,
        #                    self.weight, self.bias,
        #                    self.stride,
        #                    self.padding,
        #                    self.dilation,
        #                    self.deformable_groups)
        
        ###############################################  修改的部分 ############################################################
        offset_mask = self.conv_offset_mask(input)
        #o1, o2, mask = torch.chunk(out, 3, dim=1)
        #offset = torch.cat((o1, o2), dim=1)
        #mask = torch.sigmoid(mask)
        return dcn_v2_conv(input, offset_mask,
                           self.weight, self.bias,
                           self.stride,
                           self.padding,
                           self.dilation,
                           self.deformable_groups)
        ###############################################  ---------- ############################################################


class _DCNv2Pooling(Function):
    @staticmethod
    def forward(ctx, input, rois, offset,
                spatial_scale,
                pooled_size,
                output_dim,
                no_trans,
                group_size=1,
                part_size=None,
                sample_per_part=4,
                trans_std=.0):
        ctx.spatial_scale = spatial_scale
        ctx.no_trans = int(no_trans)
        ctx.output_dim = output_dim
        ctx.group_size = group_size
        ctx.pooled_size = pooled_size
        ctx.part_size = pooled_size if part_size is None else part_size
        ctx.sample_per_part = sample_per_part
        ctx.trans_std = trans_std

        output, output_count = \
            _backend.dcn_v2_psroi_pooling_forward(input, rois, offset,
                                                  ctx.no_trans, ctx.spatial_scale,
                                                  ctx.output_dim, ctx.group_size,
                                                  ctx.pooled_size, ctx.part_size,
                                                  ctx.sample_per_part, ctx.trans_std)
        ctx.save_for_backward(input, rois, offset, output_count)
        return output

    @staticmethod
    @once_differentiable
    def backward(ctx, grad_output):
        input, rois, offset, output_count = ctx.saved_tensors
        grad_input, grad_offset = \
            _backend.dcn_v2_psroi_pooling_backward(grad_output,
                                                   input,
                                                   rois,
                                                   offset,
                                                   output_count,
                                                   ctx.no_trans,
                                                   ctx.spatial_scale,
                                                   ctx.output_dim,
                                                   ctx.group_size,
                                                   ctx.pooled_size,
                                                   ctx.part_size,
                                                   ctx.sample_per_part,
                                                   ctx.trans_std)

        return grad_input, None, grad_offset, \
            None, None, None, None, None, None, None, None


dcn_v2_pooling = _DCNv2Pooling.apply


class DCNv2Pooling(nn.Module):

    def __init__(self,
                 spatial_scale,
                 pooled_size,
                 output_dim,
                 no_trans,
                 group_size=1,
                 part_size=None,
                 sample_per_part=4,
                 trans_std=.0):
        super(DCNv2Pooling, self).__init__()
        self.spatial_scale = spatial_scale
        self.pooled_size = pooled_size
        self.output_dim = output_dim
        self.no_trans = no_trans
        self.group_size = group_size
        self.part_size = pooled_size if part_size is None else part_size
        self.sample_per_part = sample_per_part
        self.trans_std = trans_std

    def forward(self, input, rois, offset):
        assert input.shape[1] == self.output_dim
        if self.no_trans:
            offset = input.new()
        return dcn_v2_pooling(input, rois, offset,
                              self.spatial_scale,
                              self.pooled_size,
                              self.output_dim,
                              self.no_trans,
                              self.group_size,
                              self.part_size,
                              self.sample_per_part,
                              self.trans_std)


class DCNPooling(DCNv2Pooling):

    def __init__(self,
                 spatial_scale,
                 pooled_size,
                 output_dim,
                 no_trans,
                 group_size=1,
                 part_size=None,
                 sample_per_part=4,
                 trans_std=.0,
                 deform_fc_dim=1024):
        super(DCNPooling, self).__init__(spatial_scale,
                                         pooled_size,
                                         output_dim,
                                         no_trans,
                                         group_size,
                                         part_size,
                                         sample_per_part,
                                         trans_std)

        self.deform_fc_dim = deform_fc_dim

        if not no_trans:
            self.offset_mask_fc = nn.Sequential(
                nn.Linear(self.pooled_size * self.pooled_size *
                          self.output_dim, self.deform_fc_dim),
                nn.ReLU(inplace=True),
                nn.Linear(self.deform_fc_dim, self.deform_fc_dim),
                nn.ReLU(inplace=True),
                nn.Linear(self.deform_fc_dim, self.pooled_size *
                          self.pooled_size * 3)
            )
            self.offset_mask_fc[4].weight.data.zero_()
            self.offset_mask_fc[4].bias.data.zero_()

    def forward(self, input, rois):
        offset = input.new()

        if not self.no_trans:

            # do roi_align first
            n = rois.shape[0]
            roi = dcn_v2_pooling(input, rois, offset,
                                 self.spatial_scale,
                                 self.pooled_size,
                                 self.output_dim,
                                 True,  # no trans
                                 self.group_size,
                                 self.part_size,
                                 self.sample_per_part,
                                 self.trans_std)

            # build mask and offset
            offset_mask = self.offset_mask_fc(roi.view(n, -1))
            offset_mask = offset_mask.view(
                n, 3, self.pooled_size, self.pooled_size)
            o1, o2, mask = torch.chunk(offset_mask, 3, dim=1)
            offset = torch.cat((o1, o2), dim=1)
            mask = torch.sigmoid(mask)

            # do pooling with offset and mask
            return dcn_v2_pooling(input, rois, offset,
                                  self.spatial_scale,
                                  self.pooled_size,
                                  self.output_dim,
                                  self.no_trans,
                                  self.group_size,
                                  self.part_size,
                                  self.sample_per_part,
                                  self.trans_std) * mask
        # only roi_align
        return dcn_v2_pooling(input, rois, offset,
                              self.spatial_scale,
                              self.pooled_size,
                              self.output_dim,
                              self.no_trans,
                              self.group_size,
                              self.part_size,
                              self.sample_per_part,
                              self.trans_std)
