# Supplementary material for: GAC3D: improving monocular 3D object detection with ground-guide model and adaptive convolution
Source: PeerJ Comput Sci. 2021 Oct 6;7:e686. doi: 10.7717/peerj-cs.686 (PMC8507478; doi:10.7717/peerj-cs.686)
Supplement: Supplemental Information 1 [file peerj-cs-07-686-s001.zip › GAC3D_peerJ/src/lib/models/networks/DCNv2/src/vision.cpp]

#include "dcn_v2.h"

PYBIND11_MODULE(TORCH_EXTENSION_NAME, m) {
  m.def("dcn_v2_forward", &dcn_v2_forward, "dcn_v2_forward");
  m.def("dcn_v2_backward", &dcn_v2_backward, "dcn_v2_backward");
  m.def("dcn_v2_psroi_pooling_forward", &dcn_v2_psroi_pooling_forward, "dcn_v2_psroi_pooling_forward");
  m.def("dcn_v2_psroi_pooling_backward", &dcn_v2_psroi_pooling_backward, "dcn_v2_psroi_pooling_backward");
}
