# Supplementary material for: GAC3D: improving monocular 3D object detection with ground-guide model and adaptive convolution
Source: PeerJ Comput Sci. 2021 Oct 6;7:e686. doi: 10.7717/peerj-cs.686 (PMC8507478; doi:10.7717/peerj-cs.686)
Supplement: Supplemental Information 1 [file peerj-cs-07-686-s001.zip › GAC3D_peerJ/src/lib/models/networks/DCNv2/src/cpu/dcn_v2_psroi_pooling_cpu.cpp]

/*!
 * Copyright (c) 2017 Microsoft
 * Licensed under The MIT License [see LICENSE for details]
 * \file deformable_psroi_pooling.cu
 * \brief
 * \author Yi Li, Guodong Zhang, Jifeng Dai
*/
/***************** Adapted by Charles Shang *********************/
// modified from the CUDA version for CPU use by Daniel K. Suhendro

#include <cstdio>
#include <algorithm>
#include <cstring>

#include <ATen/ATen.h>
//#include <ATen/cuda/CUDAContext.h>

#include <TH/TH.h>
//#include <THC/THCAtomics.cuh>
//#include <THC/THCDeviceUtils.cuh>

/*#define CUDA_KERNEL_LOOP(i, n)                        \
  for (int i = blockIdx.x * blockDim.x + threadIdx.x; \
       i < (n);                                       \
       i += blockDim.x * gridDim.x)

const int CUDA_NUM_THREADS = 1024;
inline int GET_BLOCKS(const int N)
{
  return (N + CUDA_NUM_THREADS - 1) / CUDA_NUM_THREADS;
}*/

template <typename T>
T bilinear_interp_cpu(
    const T *data,
    const T x,
    const T y,
    const int width,
    const int height)
{
  int x1 = floor(x);
  int x2 = ceil(x);
  int y1 = floor(y);
  int y2 = ceil(y);
  T dist_x = static_cast<T>(x - x1);
  T dist_y = static_cast<T>(y - y1);
  T value11 = data[y1 * width + x1];
  T value12 = data[y2 * width + x1];
  T value21 = data[y1 * width + x2];
  T value22 = data[y2 * width + x2];
  T value = (1 - dist_x) * (1 - dist_y) * value11 +
            (1 - dist_x) * dist_y * value12 +
            dist_x * (1 - dist_y) * value21 +
            dist_x * dist_y * value22;
  return value;
}

template <typename T>
 void DeformablePSROIPoolForwardKernelCpu(
    const int count,
    const T *bottom_data,
    const T spatial_scale,
    const int channels,
    const int height, const int width,
    const int pooled_height, const int pooled_width,
    const T *bottom_rois, const T *bottom_trans,
    const int no_trans,
    const T trans_std,
    const int sample_per_part,
    const int output_dim,
    const int group_size,
    const int part_size,
    const int num_classes,
    const int channels_each_class,
    T *top_data,
    T *top_count)
{
  for(int index = 0; index < count; index++)
  {
    // The output is in order (n, ctop, ph, pw)
    int pw = index % pooled_width;
    int ph = (index / pooled_width) % pooled_height;
    int ctop = (index / pooled_width / pooled_height) % output_dim;
    int n = index / pooled_width / pooled_height / output_dim;

    // [start, end) interval for spatial sampling
    const T *offset_bottom_rois = bottom_rois + n * 5;
    int roi_batch_ind = offset_bottom_rois[0];
    T roi_start_w = static_cast<T>(round(offset_bottom_rois[1])) * spatial_scale - 0.5;
    T roi_start_h = static_cast<T>(round(offset_bottom_rois[2])) * spatial_scale - 0.5;
    T roi_end_w = static_cast<T>(round(offset_bottom_rois[3]) + 1.) * spatial_scale - 0.5;
    T roi_end_h = static_cast<T>(round(offset_bottom_rois[4]) + 1.) * spatial_scale - 0.5;

    // Force too small ROIs to be 1x1
    T roi_width = std::max(roi_end_w - roi_start_w, T(0.1)); //avoid 0
    T roi_height = std::max(roi_end_h - roi_start_h, T(0.1));

    // Compute w and h at bottom
    T bin_size_h = roi_height / static_cast<T>(pooled_height);
    T bin_size_w = roi_width / static_cast<T>(pooled_width);

    T sub_bin_size_h = bin_size_h / static_cast<T>(sample_per_part);
    T sub_bin_size_w = bin_size_w / static_cast<T>(sample_per_part);

    int part_h = floor(static_cast<T>(ph) / pooled_height * part_size);
    int part_w = floor(static_cast<T>(pw) / pooled_width * part_size);
    int class_id = ctop / channels_each_class;
    T trans_x = no_trans ? static_cast<T>(0) : bottom_trans[(((n * num_classes + class_id) * 2) * part_size + part_h) * part_size + part_w] * trans_std;
    T trans_y = no_trans ? static_cast<T>(0) : bottom_trans[(((n * num_classes + class_id) * 2 + 1) * part_size + part_h) * part_size + part_w] * trans_std;

    T wstart = static_cast<T>(pw) * bin_size_w + roi_start_w;
    wstart += trans_x * roi_width;
    T hstart = static_cast<T>(ph) * bin_size_h + roi_start_h;
    hstart += trans_y * roi_height;

    T sum = 0;
    int count = 0;
    int gw = floor(static_cast<T>(pw) * group_size / pooled_width);
    int gh = floor(static_cast<T>(ph) * group_size / pooled_height);
    gw = std::min(std::max(gw, 0), group_size - 1);
    gh = std::min(std::max(gh, 0), group_size - 1);

    const T *offset_bottom_data = bottom_data + (roi_batch_ind * channels) * height * width;
    for (int ih = 0; ih < sample_per_part; ih++)
    {
      for (int iw = 0; iw < sample_per_part; iw++)
      {
        T w = wstart + iw * sub_bin_size_w;
        T h = hstart + ih * sub_bin_size_h;
        // bilinear interpolation
        if (w < -0.5 || w > width - 0.5 || h < -0.5 || h > height - 0.5)
        {
          continue;
        }
        w = std::min(std::max(w, T(0.)), width - T(1.));
        h = std::min(std::max(h, T(0.)), height - T(1.));
        int c = (ctop * group_size + gh) * group_size + gw;
        T val = bilinear_interp_cpu(offset_bottom_data + c * height * width, w, h, width, height);
        sum += val;
        count++;
      }
    }
    top_data[index] = count == 0 ? static_cast<T>(0) : sum / count;
    top_count[index] = count;
  }
}

template <typename T>
void DeformablePSROIPoolBackwardAccKernelCpu(
    const int count,
    const T *top_diff,
    const T *top_count,
    const int num_rois,
    const T spatial_scale,
    const int channels,
    const int height, const int width,
    const int pooled_height, const int pooled_width,
    const int output_dim,
    T *bottom_data_diff, T *bottom_trans_diff,
    const T *bottom_data,
    const T *bottom_rois,
    const T *bottom_trans,
    const int no_trans,
    const T trans_std,
    const int sample_per_part,
    const int group_size,
    const int part_size,
    const int num_classes,
    const int channels_each_class)
{
  for(int index = 0; index < count; index++)
  {
    // The output is in order (n, ctop, ph, pw)
    int pw = index % pooled_width;
    int ph = (index / pooled_width) % pooled_height;
    int ctop = (index / pooled_width / pooled_height) % output_dim;
    int n = index / pooled_width / pooled_height / output_dim;

    // [start, end) interval for spatial sampling
    const T *offset_bottom_rois = bottom_rois + n * 5;
    int roi_batch_ind = offset_bottom_rois[0];
    T roi_start_w = static_cast<T>(round(offset_bottom_rois[1])) * spatial_scale - 0.5;
    T roi_start_h = static_cast<T>(round(offset_bottom_rois[2])) * spatial_scale - 0.5;
    T roi_end_w = static_cast<T>(round(offset_bottom_rois[3]) + 1.) * spatial_scale - 0.5;
    T roi_end_h = static_cast<T>(round(offset_bottom_rois[4]) + 1.) * spatial_scale - 0.5;
    
    // Force too small ROIs to be 1x1
    T roi_width = std::max(roi_end_w - roi_start_w, T(0.1)); //avoid 0
    T roi_height = std::max(roi_end_h - roi_start_h, T(0.1));

    // Compute w and h at bottom
    T bin_size_h = roi_height / static_cast<T>(pooled_height);
    T bin_size_w = roi_width / static_cast<T>(pooled_width);

    T sub_bin_size_h = bin_size_h / static_cast<T>(sample_per_part);
    T sub_bin_size_w = bin_size_w / static_cast<T>(sample_per_part);

    int part_h = floor(static_cast<T>(ph) / pooled_height * part_size);
    int part_w = floor(static_cast<T>(pw) / pooled_width * part_size);
    int class_id = ctop / channels_each_class;
    T trans_x = no_trans ? static_cast<T>(0) : bottom_trans[(((n * num_classes + class_id) * 2) * part_size + part_h) * part_size + part_w] * trans_std;
    T trans_y = no_trans ? static_cast<T>(0) : bottom_trans[(((n * num_classes + class_id) * 2 + 1) * part_size + part_h) * part_size + part_w] * trans_std;

    T wstart = static_cast<T>(pw) * bin_size_w + roi_start_w;
    wstart += trans_x * roi_width;
    T hstart = static_cast<T>(ph) * bin_size_h + roi_start_h;
    hstart += trans_y * roi_height;

    if (top_count[index] <= 0)
    {
      continue;
    }
    T diff_val = top_diff[index] / top_count[index];
    const T *offset_bottom_data = bottom_data + roi_batch_ind * channels * height * width;
    T *offset_bottom_data_diff = bottom_data_diff + roi_batch_ind * channels * height * width;
    int gw = floor(static_cast<T>(pw) * group_size / pooled_width);
    int gh = floor(static_cast<T>(ph) * group_size / pooled_height);
    gw = std::min(std::max(gw, 0), group_size - 1);
    gh = std::min(std::max(gh, 0), group_size - 1);

    for (int ih = 0; ih < sample_per_part; ih++)
    {
      for (int iw = 0; iw < sample_per_part; iw++)
      {
        T w = wstart + iw * sub_bin_size_w;
        T h = hstart + ih * sub_bin_size_h;
        // bilinear interpolation
        if (w < -0.5 || w > width - 0.5 || h < -0.5 || h > height - 0.5)
        {
          continue;
        }
        w = std::min(std::max(w, T(0.)), width - T(1.));
        h = std::min(std::max(h, T(0.)), height - T(1.));
        int c = (ctop * group_size + gh) * group_size + gw;
        // backward on feature
        int x0 = floor(w);
        int x1 = ceil(w);
        int y0 = floor(h);
        int y1 = ceil(h);
        T dist_x = w - x0, dist_y = h - y0;
        T q00 = (1 - dist_x) * (1 - dist_y);
        T q01 = (1 - dist_x) * dist_y;
        T q10 = dist_x * (1 - dist_y);
        T q11 = dist_x * dist_y;
        int bottom_index_base = c * height * width;
        /*atomicAdd(offset_bottom_data_diff + bottom_index_base + y0 * width + x0, q00 * diff_val);
        atomicAdd(offset_bottom_data_diff + bottom_index_base + y1 * width + x0, q01 * diff_val);
        atomicAdd(offset_bottom_data_diff + bottom_index_base + y0 * width + x1, q10 * diff_val);
        atomicAdd(offset_bottom_data_diff + bottom_index_base + y1 * width + x1, q11 * diff_val);*/
       *(offset_bottom_data_diff + bottom_index_base + y0 * width + x0) += q00 * diff_val;
       *(offset_bottom_data_diff + bottom_index_base + y1 * width + x0) += q01 * diff_val;
       *(offset_bottom_data_diff + bottom_index_base + y0 * width + x1) += q10 * diff_val;
       *(offset_bottom_data_diff + bottom_index_base + y1 * width + x1) += q11 * diff_val;


        if (no_trans)
        {
          continue;
        }
        T U00 = offset_bottom_data[bottom_index_base + y0 * width + x0];
        T U01 = offset_bottom_data[bottom_index_base + y1 * width + x0];
        T U10 = offset_bottom_data[bottom_index_base + y0 * width + x1];
        T U11 = offset_bottom_data[bottom_index_base + y1 * width + x1];
        T diff_x = (U11 * dist_y + U10 * (1 - dist_y) - U01 * dist_y - U00 * (1 - dist_y)) * trans_std * diff_val;
        diff_x *= roi_width;
        T diff_y = (U11 * dist_x + U01 * (1 - dist_x) - U10 * dist_x - U00 * (1 - dist_x)) * trans_std * diff_val;
        diff_y *= roi_height;

        /*atomicAdd(bottom_trans_diff + (((n * num_classes + class_id) * 2) * part_size + part_h) * part_size + part_w, diff_x);
        atomicAdd(bottom_trans_diff + (((n * num_classes + class_id) * 2 + 1) * part_size + part_h) * part_size + part_w, diff_y);*/
        *(bottom_trans_diff + (((n * num_classes + class_id) * 2) * part_size + part_h) * part_size + part_w) += diff_x;
        *(bottom_trans_diff + (((n * num_classes + class_id) * 2 + 1) * part_size + part_h) * part_size + part_w) += diff_y;
      }
    }
  }
}

std::tuple<at::Tensor, at::Tensor>
dcn_v2_psroi_pooling_cpu_forward(const at::Tensor &input,
                                  const at::Tensor &bbox,
                                  const at::Tensor &trans,
                                  const int no_trans,
                                  const float spatial_scale,
                                  const int output_dim,
                                  const int group_size,
                                  const int pooled_size,
                                  const int part_size,
                                  const int sample_per_part,
                                  const float trans_std)
{
  /*AT_ASSERTM(input.type().is_cuda(), "input must be a CUDA tensor");
  AT_ASSERTM(bbox.type().is_cuda(), "rois must be a CUDA tensor");
  AT_ASSERTM(trans.type().is_cuda(), "trans must be a CUDA tensor");*/

  const int batch = input.size(0);
  const int channels = input.size(1);
  const int height = input.size(2);
  const int width = input.size(3);
  const int channels_trans = no_trans ? 2 : trans.size(1);
  const int num_bbox = bbox.size(0);

  AT_ASSERTM(channels == output_dim, "input channels and output channels must equal");
  auto pooled_height = pooled_size;
  auto pooled_width = pooled_size;

  auto out = at::empty({num_bbox, output_dim, pooled_height, pooled_width}, input.options());
  long out_size = num_bbox * output_dim * pooled_height * pooled_width;
  auto top_count = at::zeros({num_bbox, output_dim, pooled_height, pooled_width}, input.options());

  const int num_classes = no_trans ? 1 : channels_trans / 2;
  const int channels_each_class = no_trans ? output_dim : output_dim / num_classes;

  //cudaStream_t stream = at::cuda::getCurrentCUDAStream();

  if (out.numel() == 0)
  {
    //THCudaCheck(cudaGetLastError());
    return std::make_tuple(out, top_count);
  }

  /*dim3 grid(std::min(THCCeilDiv(out_size, 512L), 4096L));
  dim3 block(512);*/

  AT_DISPATCH_FLOATING_TYPES(input.type(), "dcn_v2_psroi_pooling_cpu_forward", [&] {
    DeformablePSROIPoolForwardKernelCpu<scalar_t>(
        out_size,
        input.contiguous().data<scalar_t>(),
        spatial_scale,
        channels,
        height, width,
        pooled_height,
        pooled_width,
        bbox.contiguous().data<scalar_t>(),
        trans.contiguous().data<scalar_t>(),
        no_trans,
        trans_std,
        sample_per_part,
        output_dim,
        group_size,
        part_size,
        num_classes,
        channels_each_class,
        out.data<scalar_t>(),
        top_count.data<scalar_t>());
  });
  //THCudaCheck(cudaGetLastError());
  return std::make_tuple(out, top_count);
}

std::tuple<at::Tensor, at::Tensor>
dcn_v2_psroi_pooling_cpu_backward(const at::Tensor &out_grad,
                                   const at::Tensor &input,
                                   const at::Tensor &bbox,
                                   const at::Tensor &trans,
                                   const at::Tensor &top_count,
                                   const int no_trans,
                                   const float spatial_scale,
                                   const int output_dim,
                                   const int group_size,
                                   const int pooled_size,
                                   const int part_size,
                                   const int sample_per_part,
                                   const float trans_std)
{
  /*AT_ASSERTM(out_grad.type().is_cuda(), "out_grad must be a CUDA tensor");
  AT_ASSERTM(input.type().is_cuda(), "input must be a CUDA tensor");
  AT_ASSERTM(bbox.type().is_cuda(), "bbox must be a CUDA tensor");
  AT_ASSERTM(trans.type().is_cuda(), "trans must be a CUDA tensor");
  AT_ASSERTM(top_count.type().is_cuda(), "top_count must be a CUDA tensor");*/

  const int batch = input.size(0);
  const int channels = input.size(1);
  const int height = input.size(2);
  const int width = input.size(3);
  const int channels_trans = no_trans ? 2 : trans.size(1);
  const int num_bbox = bbox.size(0);

  AT_ASSERTM(channels == output_dim, "input channels and output channels must equal");
  auto pooled_height = pooled_size;
  auto pooled_width = pooled_size;
  long out_size = num_bbox * output_dim * pooled_height * pooled_width;
  const int num_classes = no_trans ? 1 : channels_trans / 2;
  const int channels_each_class = no_trans ? output_dim : output_dim / num_classes;

  auto input_grad = at::zeros({batch, channels, height, width}, out_grad.options());
  auto trans_grad = at::zeros_like(trans);

  if (input_grad.numel() == 0)
  {
    //THCudaCheck(cudaGetLastError());
    return std::make_tuple(input_grad, trans_grad);
  }

  /*dim3 grid(std::min(THCCeilDiv(out_size, 512L), 4096L));
  dim3 block(512);
  cudaStream_t stream = at::cuda::getCurrentCUDAStream();*/

  AT_DISPATCH_FLOATING_TYPES(out_grad.type(), "dcn_v2_psroi_pooling_cpu_backward", [&] {
    DeformablePSROIPoolBackwardAccKernelCpu<scalar_t>(
        out_size,
        out_grad.contiguous().data<scalar_t>(),
        top_count.contiguous().data<scalar_t>(),
        num_bbox,
        spatial_scale,
        channels,
        height,
        width,
        pooled_height,
        pooled_width,
        output_dim,
        input_grad.contiguous().data<scalar_t>(),
        trans_grad.contiguous().data<scalar_t>(),
        input.contiguous().data<scalar_t>(),
        bbox.contiguous().data<scalar_t>(),
        trans.contiguous().data<scalar_t>(),
        no_trans,
        trans_std,
        sample_per_part,
        group_size,
        part_size,
        num_classes,
        channels_each_class);
  });
  //THCudaCheck(cudaGetLastError());
  return std::make_tuple(input_grad, trans_grad);
}
