# Supplementary material for: GAC3D: improving monocular 3D object detection with ground-guide model and adaptive convolution
Source: PeerJ Comput Sci. 2021 Oct 6;7:e686. doi: 10.7717/peerj-cs.686 (PMC8507478; doi:10.7717/peerj-cs.686)
Supplement: Supplemental Information 1 [file peerj-cs-07-686-s001.zip › GAC3D_peerJ/src/lib/models/networks/DCNv2/build/temp.linux-x86_64-3.6/build.ninja]

ninja_required_version = 1.3
cxx = c++
nvcc = /usr/local/cuda-10.0/bin/nvcc

cflags = -DNDEBUG -g -fwrapv -O2 -Wall -g -fstack-protector-strong -Wformat -Werror=format-security -Wdate-time -D_FORTIFY_SOURCE=2 -fPIC -DWITH_CUDA -I/home/quan/Thesis-Ref-Repo/GAC3D/src/lib/models/networks/DCNv2/src -I/home/quan/venv/lib/python3.6/site-packages/torch/include -I/home/quan/venv/lib/python3.6/site-packages/torch/include/torch/csrc/api/include -I/home/quan/venv/lib/python3.6/site-packages/torch/include/TH -I/home/quan/venv/lib/python3.6/site-packages/torch/include/THC -I/usr/local/cuda-10.0/include -I/usr/include/python3.6m -I/home/quan/venv/include/python3.6m -c
post_cflags = -DTORCH_API_INCLUDE_EXTENSION_H '-DPYBIND11_COMPILER_TYPE="_gcc"' '-DPYBIND11_STDLIB="_libstdcpp"' '-DPYBIND11_BUILD_ABI="_cxxabi1011"' -DTORCH_EXTENSION_NAME=_ext -D_GLIBCXX_USE_CXX11_ABI=0 -std=c++14 -DTORCH_API_INCLUDE_EXTENSION_H '-DPYBIND11_COMPILER_TYPE="_gcc"' '-DPYBIND11_STDLIB="_libstdcpp"' '-DPYBIND11_BUILD_ABI="_cxxabi1011"' -DTORCH_EXTENSION_NAME=_ext -D_GLIBCXX_USE_CXX11_ABI=0
cuda_cflags = -DWITH_CUDA -I/home/quan/Thesis-Ref-Repo/GAC3D/src/lib/models/networks/DCNv2/src -I/home/quan/venv/lib/python3.6/site-packages/torch/include -I/home/quan/venv/lib/python3.6/site-packages/torch/include/torch/csrc/api/include -I/home/quan/venv/lib/python3.6/site-packages/torch/include/TH -I/home/quan/venv/lib/python3.6/site-packages/torch/include/THC -I/usr/local/cuda-10.0/include -I/usr/include/python3.6m -I/home/quan/venv/include/python3.6m -c
cuda_post_cflags = -D__CUDA_NO_HALF_OPERATORS__ -D__CUDA_NO_HALF_CONVERSIONS__ -D__CUDA_NO_HALF2_OPERATORS__ --expt-relaxed-constexpr --compiler-options ''"'"'-fPIC'"'"'' -DCUDA_HAS_FP16=1 -D__CUDA_NO_HALF_OPERATORS__ -D__CUDA_NO_HALF_CONVERSIONS__ -D__CUDA_NO_HALF2_OPERATORS__ -DTORCH_API_INCLUDE_EXTENSION_H '-DPYBIND11_COMPILER_TYPE="_gcc"' '-DPYBIND11_STDLIB="_libstdcpp"' '-DPYBIND11_BUILD_ABI="_cxxabi1011"' -DTORCH_EXTENSION_NAME=_ext -D_GLIBCXX_USE_CXX11_ABI=0 -DTORCH_API_INCLUDE_EXTENSION_H '-DPYBIND11_COMPILER_TYPE="_gcc"' '-DPYBIND11_STDLIB="_libstdcpp"' '-DPYBIND11_BUILD_ABI="_cxxabi1011"' -DTORCH_EXTENSION_NAME=_ext -D_GLIBCXX_USE_CXX11_ABI=0 -gencode=arch=compute_61,code=sm_61 -ccbin g++ -std=c++14
ldflags = 

rule compile
  command = $cxx -MMD -MF $out.d $cflags -c $in -o $out $post_cflags
  depfile = $out.d
  deps = gcc

rule cuda_compile
  command = $nvcc $cuda_cflags -c $in -o $out $cuda_post_cflags


build /home/quan/Thesis-Ref-Repo/GAC3D/src/lib/models/networks/DCNv2/build/temp.linux-x86_64-3.6/home/quan/Thesis-Ref-Repo/GAC3D/src/lib/models/networks/DCNv2/src/vision.o: compile /home/quan/Thesis-Ref-Repo/GAC3D/src/lib/models/networks/DCNv2/src/vision.cpp
build /home/quan/Thesis-Ref-Repo/GAC3D/src/lib/models/networks/DCNv2/build/temp.linux-x86_64-3.6/home/quan/Thesis-Ref-Repo/GAC3D/src/lib/models/networks/DCNv2/src/cpu/dcn_v2_psroi_pooling_cpu.o: compile /home/quan/Thesis-Ref-Repo/GAC3D/src/lib/models/networks/DCNv2/src/cpu/dcn_v2_psroi_pooling_cpu.cpp
build /home/quan/Thesis-Ref-Repo/GAC3D/src/lib/models/networks/DCNv2/build/temp.linux-x86_64-3.6/home/quan/Thesis-Ref-Repo/GAC3D/src/lib/models/networks/DCNv2/src/cpu/dcn_v2_im2col_cpu.o: compile /home/quan/Thesis-Ref-Repo/GAC3D/src/lib/models/networks/DCNv2/src/cpu/dcn_v2_im2col_cpu.cpp
build /home/quan/Thesis-Ref-Repo/GAC3D/src/lib/models/networks/DCNv2/build/temp.linux-x86_64-3.6/home/quan/Thesis-Ref-Repo/GAC3D/src/lib/models/networks/DCNv2/src/cpu/dcn_v2_cpu.o: compile /home/quan/Thesis-Ref-Repo/GAC3D/src/lib/models/networks/DCNv2/src/cpu/dcn_v2_cpu.cpp
build /home/quan/Thesis-Ref-Repo/GAC3D/src/lib/models/networks/DCNv2/build/temp.linux-x86_64-3.6/home/quan/Thesis-Ref-Repo/GAC3D/src/lib/models/networks/DCNv2/src/cuda/dcn_v2_cuda.o: cuda_compile /home/quan/Thesis-Ref-Repo/GAC3D/src/lib/models/networks/DCNv2/src/cuda/dcn_v2_cuda.cu
build /home/quan/Thesis-Ref-Repo/GAC3D/src/lib/models/networks/DCNv2/build/temp.linux-x86_64-3.6/home/quan/Thesis-Ref-Repo/GAC3D/src/lib/models/networks/DCNv2/src/cuda/dcn_v2_im2col_cuda.o: cuda_compile /home/quan/Thesis-Ref-Repo/GAC3D/src/lib/models/networks/DCNv2/src/cuda/dcn_v2_im2col_cuda.cu
build /home/quan/Thesis-Ref-Repo/GAC3D/src/lib/models/networks/DCNv2/build/temp.linux-x86_64-3.6/home/quan/Thesis-Ref-Repo/GAC3D/src/lib/models/networks/DCNv2/src/cuda/dcn_v2_psroi_pooling_cuda.o: cuda_compile /home/quan/Thesis-Ref-Repo/GAC3D/src/lib/models/networks/DCNv2/src/cuda/dcn_v2_psroi_pooling_cuda.cu
