# Supplementary material for: GAC3D: improving monocular 3D object detection with ground-guide model and adaptive convolution
Source: PeerJ Comput Sci. 2021 Oct 6;7:e686. doi: 10.7717/peerj-cs.686 (PMC8507478; doi:10.7717/peerj-cs.686)
Supplement: Supplemental Information 1 [file peerj-cs-07-686-s001.zip › GAC3D_peerJ/src/lib/models/networks/DCNv2/DCNv2.egg-info/PKG-INFO]

Metadata-Version: 1.0
Name: DCNv2
Version: 0.1
Summary: deformable convolutional networks
Home-page: https://github.com/charlesshang/DCNv2
Author: charlesshang
Author-email: UNKNOWN
License: UNKNOWN
Description: UNKNOWN
Platform: UNKNOWN
