# Supplementary material for: GAC3D: improving monocular 3D object detection with ground-guide model and adaptive convolution
Source: PeerJ Comput Sci. 2021 Oct 6;7:e686. doi: 10.7717/peerj-cs.686 (PMC8507478; doi:10.7717/peerj-cs.686)
Supplement: Supplemental Information 1 [file peerj-cs-07-686-s001.zip › GAC3D_peerJ/src/lib/models/networks/DCNv2/DCNv2.egg-info/SOURCES.txt]

README.md
setup.py
/home/quan/Thesis-Ref-Repo/GAC3D/src/lib/models/networks/DCNv2/src/vision.cpp
/home/quan/Thesis-Ref-Repo/GAC3D/src/lib/models/networks/DCNv2/src/cpu/dcn_v2_cpu.cpp
/home/quan/Thesis-Ref-Repo/GAC3D/src/lib/models/networks/DCNv2/src/cpu/dcn_v2_im2col_cpu.cpp
/home/quan/Thesis-Ref-Repo/GAC3D/src/lib/models/networks/DCNv2/src/cpu/dcn_v2_psroi_pooling_cpu.cpp
/home/quan/Thesis-Ref-Repo/GAC3D/src/lib/models/networks/DCNv2/src/cuda/dcn_v2_cuda.cu
/home/quan/Thesis-Ref-Repo/GAC3D/src/lib/models/networks/DCNv2/src/cuda/dcn_v2_im2col_cuda.cu
/home/quan/Thesis-Ref-Repo/GAC3D/src/lib/models/networks/DCNv2/src/cuda/dcn_v2_psroi_pooling_cuda.cu
DCNv2.egg-info/PKG-INFO
DCNv2.egg-info/SOURCES.txt
DCNv2.egg-info/dependency_links.txt
DCNv2.egg-info/top_level.txt
