# Supplementary material for: GAC3D: improving monocular 3D object detection with ground-guide model and adaptive convolution
Source: PeerJ Comput Sci. 2021 Oct 6;7:e686. doi: 10.7717/peerj-cs.686 (PMC8507478; doi:10.7717/peerj-cs.686)
Supplement: Supplemental Information 1 [file peerj-cs-07-686-s001.zip › GAC3D_peerJ/src/lib/trains/base_trainer.py]

from __future__ import absolute_import
from __future__ import division
from __future__ import print_function

import time
import torch
from progress.bar import Bar
from models.data_parallel import DataParallel
from utils.utils import AverageMeter
from models.utils import _transpose_and_gather_feat
import numpy as np


def exp_rampup(rampup_length):
    """Exponential rampup from https://arxiv.org/abs/1610.02242"""
    def warpper(epoch):
        if epoch < rampup_length:
            epoch = np.clip(epoch, 0.0, rampup_length)
            phase = 1.0 - epoch / rampup_length
            return float(np.exp(-5.0 * phase * phase))
        else:
            return 1.0
    return warpper


class ModelWithLoss(torch.nn.Module):
    def __init__(self, model, loss):
        super(ModelWithLoss, self).__init__()
        self.model = model
        self.loss = loss

    def forward(self, batch, unlabel=False, phase=None):
        # print("Mean", torch.mean(batch['depth']))
        outputs = self.model(batch['input'], batch['depth'])
        # print("Mean", torch.mean(outputs[0]['hm']))
        if unlabel:
            loss, loss_stats = outputs[-1]['dim'].mean(), {}
        else:
            loss, loss_stats = self.loss(outputs, batch, phase)
        return outputs[-1], loss, loss_stats


class BaseTrainer(object):
    def __init__(
            self, opt, model, optimizer=None):
        self.opt = opt
        self.optimizer = optimizer
        self.loss_stats, self.loss = self._get_losses(opt)
        self.model_with_loss = ModelWithLoss(model, self.loss)
        print(list(model.parameters())[-1].data)
        # print(self.compare_model(model, ))
        self.rampup = exp_rampup(100)
        self.rampup_prob = exp_rampup(100)
        self.rampup_coor = exp_rampup(100)

    def set_device(self, gpus, chunk_sizes, device, distribute=False):
        # if len(gpus) > 1:
        #   self.model_with_loss = DataParallel(
        #     self.model_with_loss, device_ids=gpus,
        #     chunk_sizes=chunk_sizes).to(device)
        # else:
        #   self.model_with_loss = self.model_with_loss.to(device)
        #
        # for state in self.optimizer.state.values():
        #   for k, v in state.items():
        #     if isinstance(v, torch.Tensor):
        #       state[k] = v.to(device=device, non_blocking=True)
        if len(gpus) > 1 and not distribute:
            self.model_with_loss = DataParallel(
                self.model_with_loss, device_ids=gpus,
                chunk_sizes=chunk_sizes).to(device)
        else:
            self.model_with_loss = self.model_with_loss.to(device)
        for state in self.optimizer.state.values():
            for k, v in state.items():
                if isinstance(v, torch.Tensor):
                    state[k] = v.to(device=device, non_blocking=True)

    def compare_model(self, model1, model2):
        for p1, p2 in zip(model1.parameters(), model2.parameters()):
            if p1.data.ne(p2.data).sum() > 0:
                return False
        return True

    def run_epoch(self, phase, epoch, data_loader, unlabel_loader1=None, unlabel_loader2=None, unlabel_set=None, iter_num=None, data_loder2=None):
        model_with_loss = self.model_with_loss
        if phase == 'train':
            model_with_loss.train()
        else:
            # if len(self.opt.gpus) > 1:
            #   model_with_loss = self.model_with_loss.module
            model_with_loss.eval()
            torch.cuda.empty_cache()

        opt = self.opt
        results = {}
        data_time, batch_time = AverageMeter(), AverageMeter()
        avg_loss_stats = {l: AverageMeter() for l in self.loss_stats}
        num_iters = len(data_loader) if opt.num_iters < 0 else opt.num_iters
        bar = Bar('{}/{}'.format("3D detection", opt.exp_id), max=num_iters)
        end = time.time()

        for iter_id, batch in enumerate(data_loader):
            if iter_id >= num_iters:
                break
            data_time.update(time.time() - end)

            for k in batch:
                if k != 'meta':
                    batch[k] = batch[k].to(
                        device=opt.device, non_blocking=True)
            coor_weight = self.rampup_coor(epoch)
            if coor_weight < self.opt.coor_thresh:
                coor_weight = 0
            output, loss, loss_stats = model_with_loss(batch, phase=phase)
            # loss = loss['hm_loss'].mean() * opt.hm_weight + \
            #        loss['wh_loss'].mean() * opt.wh_weight + \
            #        loss['off_loss'].mean() * opt.off_weight + \
            #        loss['hp_loss'].mean() * opt.hp_weight + \
            #        loss['hp_offset_loss'].mean() * opt.off_weight + \
            #        loss['hm_hp_loss'].mean() * opt.hm_hp_weight + \
            #        loss['dim_loss'].mean() *opt.dim_weight + \
            #        loss['rot_loss'].mean() * opt.rot_weight + \
            #        loss['prob_loss'].mean()*self.rampup_prob(epoch)+\
            #        loss['coor_loss'].mean()*coor_weight
            loss = loss['hm_loss'].mean() * opt.hm_weight + \
                loss['wh_loss'].mean() * opt.wh_weight + \
                loss['off_loss'].mean() * opt.off_weight + \
                loss['hp_loss'].mean() * opt.hp_weight + \
                loss['dim_loss'].mean() * opt.dim_weight + \
                loss['rot_loss'].mean() * opt.rot_weight + \
                loss['prob_loss'].mean() * self.rampup_prob(epoch) + \
                loss['coor_loss'].mean() * coor_weight
            if phase == 'train':
                self.optimizer.zero_grad()
                loss.backward()
                self.optimizer.step()
            batch_time.update(time.time() - end)
            end = time.time()

            Bar.suffix = '{phase}: [{0}][{1}/{2}]|Tot: {total:} |ETA: {eta:} '.format(
                epoch, iter_id, num_iters, phase=phase,
                total=bar.elapsed_td, eta=bar.eta_td)
            for l in avg_loss_stats:
                avg_loss_stats[l].update(
                    loss_stats[l].mean().item(), batch['input'].size(0))
                Bar.suffix = Bar.suffix + \
                    '|{} {:.4f} '.format(l, avg_loss_stats[l].avg)
            if not opt.hide_data_time:
                Bar.suffix = Bar.suffix + '|Data {dt.val:.3f}s({dt.avg:.3f}s) ' \
                    '|Net {bt.avg:.3f}s'.format(dt=data_time, bt=batch_time)
            if opt.print_iter > 0:
                if iter_id % opt.print_iter == 0:
                    print('{}/{}| {}'.format(opt.task, opt.exp_id, Bar.suffix))
            else:
                bar.next()

            if opt.debug > 0:
                self.debug(batch, output, iter_id)

            if opt.test:
                self.save_result(output, batch, results)
            del output, loss, loss_stats

        bar.finish()
        ret = {k: v.avg for k, v in avg_loss_stats.items()}
        ret['time'] = bar.elapsed_td.total_seconds() / 60.
        return ret, results

    def debug(self, batch, output, iter_id):
        raise NotImplementedError

    def save_result(self, output, batch, results):
        raise NotImplementedError

    def _get_losses(self, opt):
        raise NotImplementedError

    def val(self, epoch, data_loader):
        return self.run_epoch('val', epoch, data_loader)

    def train(self, epoch, data_loader, unlabel_loader1=None, unlabel_loader2=None, unlabel_set=None, iter_num=None, uncert=None):
        return self.run_epoch('train', epoch, data_loader, unlabel_loader1, unlabel_loader2, unlabel_set, iter_num, uncert)
