# Supplementary material for: GAC3D: improving monocular 3D object detection with ground-guide model and adaptive convolution
Source: PeerJ Comput Sci. 2021 Oct 6;7:e686. doi: 10.7717/peerj-cs.686 (PMC8507478; doi:10.7717/peerj-cs.686)
Supplement: Supplemental Information 1 [file peerj-cs-07-686-s001.zip › GAC3D_peerJ/src/lib/trains/car_pose.py]

from __future__ import absolute_import
from __future__ import division
from __future__ import print_function

import torch
import numpy as np

from models.losses import FocalLoss, RegL1Loss, RegLoss, RegWeightedL1Loss, BinRotLoss, Position_loss, RegL1LossDimen
from models.decode import car_pose_decode, _topk
from models.utils import _sigmoid
from utils.debugger import Debugger
from utils.post_process import car_pose_post_process
from .base_trainer import BaseTrainer
import cv2


class CarPoseLoss(torch.nn.Module):
    def __init__(self, opt):
        super(CarPoseLoss, self).__init__()
        self.crit = FocalLoss()
        self.crit_hm_hp = torch.nn.MSELoss() if opt.mse_loss else FocalLoss()
        self.crit_kp = RegWeightedL1Loss() if not opt.dense_hp else \
            torch.nn.L1Loss(reduction='sum')
        self.crit_reg = RegL1Loss() if opt.reg_loss == 'l1' else \
            RegLoss() if opt.reg_loss == 'sl1' else None
        # self.crit_dim = RegL1LossDimen()
        self.crit_rot = BinRotLoss()
        self.opt = opt
        self.position_loss = Position_loss(opt)

    def forward(self, outputs, batch, phase=None):
        opt = self.opt
        hm_loss, wh_loss, off_loss = 0, 0, 0
        hp_loss, off_loss, hm_hp_loss, hp_offset_loss = 0, 0, 0, 0
        dim_loss, rot_loss, prob_loss = 0, 0, 0
        coor_loss = 0
        box_score = 0
        output = outputs[0]
        output['hm'] = _sigmoid(output['hm'])
        hm_loss = self.crit(output['hm'], batch['hm'])
        hp_loss = self.crit_kp(
            output['hps'], batch['hps_mask'], batch['ind'], batch['hps'], batch['dep'])
        if opt.wh_weight > 0:
            wh_loss = self.crit_reg(output['wh'], batch['reg_mask'],batch['ind'], batch['wh'])
        if opt.dim_weight > 0:
            dim_loss = self.crit_reg(output['dim'], batch['reg_mask'],batch['ind'], batch['dim'])
        if opt.rot_weight > 0:
            rot_loss = self.crit_rot(
                output['rot'], batch['rot_mask'], batch['ind'], batch['rotbin'], batch['rotres'])
        if opt.reg_offset and opt.off_weight > 0:
            off_loss = self.crit_reg(output['reg'], batch['reg_mask'], batch['ind'], batch['reg'])
        # if opt.reg_hp_offset and opt.off_weight > 0:
        #     hp_offset_loss = self.crit_reg(output['hp_offset'], batch['hp_mask'], batch['hp_ind'], batch['hp_offset'])
        # if opt.hm_hp and opt.hm_hp_weight > 0:
        #     hm_hp_loss = self.crit_hm_hp(output['hm_hp'], batch['hm_hp'])
        coor_loss, prob_loss, box_score, alpha_diff = self.position_loss(
            output, batch, phase)
        loss_stats = {'loss': box_score, 'hm_loss': hm_loss, 'hp_loss': hp_loss,
                      'dim_loss': dim_loss,
                      'off_loss': off_loss, 'wh_loss': wh_loss,
                      'rot_loss': rot_loss, 'prob_loss': prob_loss, 'box_score': box_score, 'coor_loss': coor_loss, 
                      'alpha_diff': alpha_diff}

        return loss_stats, loss_stats


class CarPoseTrainer(BaseTrainer):
    def __init__(self, opt, model, optimizer=None):
        super(CarPoseTrainer, self).__init__(opt, model, optimizer=optimizer)

    def _get_losses(self, opt):
        loss_states = ['loss', 'hm_loss', 'hp_loss', 'dim_loss', 'off_loss', 'wh_loss',
                       'rot_loss', 'prob_loss', 'coor_loss', 'box_score', 'alpha_diff']
        loss = CarPoseLoss(opt)
        return loss_states, loss

    def debug(self, batch, output, iter_id):
        opt = self.opt
        reg = output['reg'] if opt.reg_offset else None
        hm_hp = output['hm_hp'] if opt.hm_hp else None
        hp_offset = output['hp_offset'] if opt.reg_hp_offset else None
        dets = car_pose_decode(
            output['hm'], output['wh'], output['hps'], output['dim'],
            reg=reg, hm_hp=hm_hp, hp_offset=hp_offset, K=opt.K)
        dets = dets.detach().cpu().numpy().reshape(1, -1, dets.shape[2])

        dets[:, :, :4] *= opt.input_res / opt.output_res
        dets[:, :, 5:39] *= opt.input_res / opt.output_res
        dets_gt = batch['meta']['gt_det'].numpy().reshape(1, -1, dets.shape[2])
        dets_gt[:, :, :4] *= opt.input_res / opt.output_res
        dets_gt[:, :, 5:39] *= opt.input_res / opt.output_res
        for i in range(1):
            debugger = Debugger(
                dataset=opt.dataset, ipynb=(opt.debug == 3), theme=opt.debugger_theme)
            img = batch['input'][i].detach().cpu().numpy().transpose(1, 2, 0)
            img = np.clip(((
                img * opt.std + opt.mean) * 255.), 0, 255).astype(np.uint8)
            pred = debugger.gen_colormap(
                output['hm'][i].detach().cpu().numpy())
            gt = debugger.gen_colormap(batch['hm'][i].detach().cpu().numpy())
            debugger.add_blend_img(img, pred, 'pred_hm')
            debugger.add_blend_img(img, gt, 'gt_hm')

            debugger.add_img(img, img_id='out_pred')
            for k in range(len(dets[i])):
                if dets[i, k, 4] > opt.center_thresh:
                    debugger.add_coco_bbox(dets[i, k, :4], dets[i, k, -1],
                                           dets[i, k, 4], img_id='out_pred')
                    debugger.add_coco_hp(dets[i, k, 5:39], img_id='out_pred')

            debugger.add_img(img, img_id='out_gt')
            for k in range(len(dets_gt[i])):
                if dets_gt[i, k, 4] > opt.center_thresh:
                    debugger.add_coco_bbox(dets_gt[i, k, :4], dets_gt[i, k, -1],
                                           dets_gt[i, k, 4], img_id='out_gt')
                    debugger.add_coco_hp(dets_gt[i, k, 5:39], img_id='out_gt')

            if opt.hm_hp:
                pred = debugger.gen_colormap_hp(
                    output['hm_hp'][i].detach().cpu().numpy())
                gt = debugger.gen_colormap_hp(
                    batch['hm_hp'][i].detach().cpu().numpy())
                debugger.add_blend_img(img, pred, 'pred_hmhp')
                debugger.add_blend_img(img, gt, 'gt_hmhp')

            if opt.debug == 4:
                debugger.save_all_imgs(
                    opt.debug_dir, prefix='{}'.format(iter_id))
            else:
                debugger.show_all_imgs(pause=True)

    def save_result(self, output, batch, results):
        reg = output['reg'] if self.opt.reg_offset else None
        hm_hp = output['hm_hp'] if self.opt.hm_hp else None
        hp_offset = output['hp_offset'] if self.opt.reg_hp_offset else None
        dets = car_pose_decode(
            output['hm'], output['wh'], output['hps'], output['dim'],
            reg=reg, hm_hp=hm_hp, hp_offset=hp_offset, K=self.opt.K)
        dets = dets.detach().cpu().numpy().reshape(1, -1, dets.shape[2])

        dets_out = car_pose_post_process(
            dets.copy(), batch['meta']['c'].cpu().numpy(),
            batch['meta']['s'].cpu().numpy(),
            output['hm'].shape[2], output['hm'].shape[3])
        results[batch['meta']['img_id'].cpu().numpy()[0]] = dets_out[0]
