# Supplementary material for: GAC3D: improving monocular 3D object detection with ground-guide model and adaptive convolution
Source: PeerJ Comput Sci. 2021 Oct 6;7:e686. doi: 10.7717/peerj-cs.686 (PMC8507478; doi:10.7717/peerj-cs.686)
Supplement: Supplemental Information 1 [file peerj-cs-07-686-s001.zip › GAC3D_peerJ/src/lib/trains/train_factory.py]

from __future__ import absolute_import
from __future__ import division
from __future__ import print_function

from .car_pose import CarPoseTrainer
train_factory = {
  'car_pose': CarPoseTrainer,
}
