# Supplementary material for: GAC3D: improving monocular 3D object detection with ground-guide model and adaptive convolution
Source: PeerJ Comput Sci. 2021 Oct 6;7:e686. doi: 10.7717/peerj-cs.686 (PMC8507478; doi:10.7717/peerj-cs.686)
Supplement: Supplemental Information 1 [file peerj-cs-07-686-s001.zip › GAC3D_peerJ/src/lib/utils/ddd_utils.py]

from __future__ import absolute_import
from __future__ import division
from __future__ import print_function

import numpy as np
import cv2

def compute_contact_points(dim, location, rotation_y):
    # dim: 3
    # location: 3
    # rotation_y: 1
    # return: 8 x 3
    loc = location.copy()
    loc[1] = 1.65
    return np.array([loc], dtype=np.float32)

def compute_box_3d(dim, location, rotation_y):
  # dim: 3
  # location: 3
  # rotation_y: 1
  # return: 8 x 3
  c, s = np.cos(rotation_y), np.sin(rotation_y)
  R = np.array([[c, 0, s], [0, 1, 0], [-s, 0, c]], dtype=np.float32)
  l, w, h = dim[2], dim[1], dim[0]
  x_corners = [l/2, l/2, -l/2, -l/2, l/2, l/2, -l/2, -l/2,0]
  y_corners = [0,0,0,0,-h,-h,-h,-h,-h/2]
  z_corners = [w/2, -w/2, -w/2, w/2, w/2, -w/2, -w/2, w/2,0]

  corners = np.array([x_corners, y_corners, z_corners], dtype=np.float32)
  corners_3d = np.dot(R, corners) 
  corners_3d = corners_3d + np.array(location, dtype=np.float32).reshape(3, 1)
  return corners_3d.transpose(1, 0)

def project_to_image(pts_3d, P,img_shape):
  # pts_3d: n x 3
  # P: 3 x 4
  # return: n x 2
  h=img_shape[0]
  w=img_shape[1]
  pts_3d_homo = np.concatenate(
    [pts_3d, np.ones((pts_3d.shape[0], 1), dtype=np.float32)], axis=1)
  pts_2d_center = np.dot(P, pts_3d_homo.transpose(1, 0)).transpose(1, 0)
  pts_2d_center = pts_2d_center[:, :2] / pts_2d_center[:, 2:]
  pts_2d=pts_2d_center[:9,:]
  pts_center=pts_2d_center[8:9,:]
  x_pts=pts_2d[:,0:1]
  y_pts=pts_2d[:,1:2]
  is_vis=np.ones(x_pts.shape)
  is_vis[x_pts>w]=0
  is_vis[y_pts>h]=0
  is_vis[x_pts < 0] = 0
  is_vis[y_pts < 0] = 0
  # if is_vis[8,0]==0:
  #     is_vis*=0
  vis_num=is_vis.sum()
  is_vis=is_vis*2
  pts_2d=np.column_stack((pts_2d,is_vis))
  # import pdb; pdb.set_trace()
  return pts_2d,vis_num,pts_center
  
def project_to_image3(pts_3d, P,img_shape):
  # pts_3d: n x 3
  # P: 3 x 4
  # return: n x 2
  h=img_shape[0]
  w=img_shape[1]
  pts_3d_homo = np.concatenate(
    [pts_3d, np.ones((pts_3d.shape[0], 1), dtype=np.float32)], axis=1)
  pts_2d_center = np.dot(P, pts_3d_homo.transpose(1, 0)).transpose(1, 0)
  pts_2d_center = pts_2d_center[:, :2] / pts_2d_center[:, 2:]
  pts_2d=pts_2d_center[:9,:]

  pts_center=pts_2d_center[8:9,:]
  x_pts=pts_2d[:,0:1]
  y_pts=pts_2d[:,1:2]
  is_vis=np.ones(x_pts.shape)
  is_vis[x_pts>w]=0
  is_vis[y_pts>h]=0
  is_vis[x_pts < 0] = 0
  is_vis[y_pts < 0] = 0
  # if is_vis[8,0]==0:
  #     is_vis*=0
  vis_num=is_vis.sum()
  is_vis=is_vis*2
  f = P[0, 0]
  cx, cy = P[ 0, 2], P[1, 2]
  pts_2d[:,0]=(pts_2d[:,0]-cx)/f
  pts_2d[:, 1] = (pts_2d[:, 1] - cy)/ f

  pts_2d=np.column_stack((pts_2d,is_vis))
  # import pdb; pdb.set_trace()
  return pts_2d,vis_num,pts_center
def compute_orientation_3d(dim, location, rotation_y):
  # dim: 3
  # location: 3
  # rotation_y: 1
  # return: 2 x 3
  c, s = np.cos(rotation_y), np.sin(rotation_y)
  R = np.array([[c, 0, s], [0, 1, 0], [-s, 0, c]], dtype=np.float32)
  orientation_3d = np.array([[0, dim[2]], [0, 0], [0, 0]], dtype=np.float32)
  orientation_3d = np.dot(R, orientation_3d)
  orientation_3d = orientation_3d + \
                   np.array(location, dtype=np.float32).reshape(3, 1)
  return orientation_3d.transpose(1, 0)

def draw_box_3d(image, corners, c=(0, 0, 255)):
  face_idx = [[0,1,5,4],
              [1,2,6, 5],
              [2,3,7,6],
              [3,0,4,7]]
  for ind_f in range(3, -1, -1):
    f = face_idx[ind_f]
    for j in range(4):
      cv2.line(image, (corners[f[j], 0], corners[f[j], 1]),
               (corners[f[(j+1)%4], 0], corners[f[(j+1)%4], 1]), c, 2, lineType=cv2.LINE_AA)
    if ind_f == 0:
      cv2.line(image, (corners[f[0], 0], corners[f[0], 1]),
               (corners[f[2], 0], corners[f[2], 1]), c, 1, lineType=cv2.LINE_AA)
      cv2.line(image, (corners[f[1], 0], corners[f[1], 1]),
               (corners[f[3], 0], corners[f[3], 1]), c, 1, lineType=cv2.LINE_AA)
  return image

def unproject_2d_to_3d(pt_2d, depth, P):
  # pts_2d: 2
  # depth: 1
  # P: 3 x 4
  # return: 3
  z = depth - P[2, 3]
  x = (pt_2d[0] * depth - P[0, 3] - P[0, 2] * z) / P[0, 0]
  y = (pt_2d[1] * depth - P[1, 3] - P[1, 2] * z) / P[1, 1]
  pt_3d = np.array([x, y, z], dtype=np.float32)
  return pt_3d

def alpha2rot_y(alpha, x, cx, fx):
    """
    Get rotation_y by alpha + theta - 180
    alpha : Observation angle of object, ranging [-pi..pi]
    x : Object center x to the camera center (x-W/2), in pixels
    rotation_y : Rotation ry around Y-axis in camera coordinates [-pi..pi]
    """
    rot_y = alpha + np.arctan2(x - cx, fx)
    if rot_y > np.pi:
      rot_y -= 2 * np.pi
    if rot_y < -np.pi:
      rot_y += 2 * np.pi
    return rot_y

def rot_y2alpha(rot_y, x, cx, fx):
    """
    Get rotation_y by alpha + theta - 180
    alpha : Observation angle of object, ranging [-pi..pi]
    x : Object center x to the camera center (x-W/2), in pixels
    rotation_y : Rotation ry around Y-axis in camera coordinates [-pi..pi]
    """
    alpha = rot_y - np.arctan2(x - cx, fx)
    if alpha > np.pi:
      alpha -= 2 * np.pi
    if alpha < -np.pi:
      alpha += 2 * np.pi
    return alpha


def ddd2locrot(center, alpha, dim, depth, calib):
  # single image
  locations = unproject_2d_to_3d(center, depth, calib)
  locations[1] += dim[0] / 2
  rotation_y = alpha2rot_y(alpha, center[0], calib[0, 2], calib[0, 0])
  return locations, rotation_y

def project_3d_bbox(location, dim, rotation_y, calib):
  box_3d = compute_box_3d(dim, location, rotation_y)
  box_2d = project_to_image(box_3d, calib)
  return box_2d


if __name__ == '__main__':
  calib = np.array(
    [[7.070493000000e+02, 0.000000000000e+00, 6.040814000000e+02, 4.575831000000e+01],
     [0.000000000000e+00, 7.070493000000e+02, 1.805066000000e+02, -3.454157000000e-01],
     [0.000000000000e+00, 0.000000000000e+00, 1.000000000000e+00, 4.981016000000e-03]],
    dtype=np.float32)
  alpha = -0.20
  tl = np.array([712.40, 143.00], dtype=np.float32)
  br = np.array([810.73, 307.92], dtype=np.float32)
  ct = (tl + br) / 2
  rotation_y = 0.01
  print('alpha2rot_y', alpha2rot_y(alpha, ct[0], calib[0, 2], calib[0, 0]))
  print('rotation_y', rotation_y)
