# Supplementary material for: GAC3D: improving monocular 3D object detection with ground-guide model and adaptive convolution
Source: PeerJ Comput Sci. 2021 Oct 6;7:e686. doi: 10.7717/peerj-cs.686 (PMC8507478; doi:10.7717/peerj-cs.686)
Supplement: Supplemental Information 1 [file peerj-cs-07-686-s001.zip › GAC3D_peerJ/src/lib/utils/iou3d/setup.py]

from setuptools import setup
from torch.utils.cpp_extension import BuildExtension, CUDAExtension

setup(
    name='iou3d',
    ext_modules=[
        CUDAExtension('iou3d_cuda', [
            'src/iou3d.cpp',
            'src/iou3d_kernel.cu',
        ],
        extra_compile_args={'cxx': ['-g'],
                            'nvcc': ['-O2']})
    ],
    cmdclass={'build_ext': BuildExtension})
