# Supplementary material for: GAC3D: improving monocular 3D object detection with ground-guide model and adaptive convolution
Source: PeerJ Comput Sci. 2021 Oct 6;7:e686. doi: 10.7717/peerj-cs.686 (PMC8507478; doi:10.7717/peerj-cs.686)
Supplement: Supplemental Information 1 [file peerj-cs-07-686-s001.zip › GAC3D_peerJ/src/tools/_init_paths.py]

import os.path as osp
import sys

def add_path(path):
    if path not in sys.path:
        sys.path.insert(0, path)

this_dir = osp.dirname(__file__)

# Add lib to PYTHONPATH
lib_path = osp.join(this_dir, '../lib')
add_path(lib_path)
