# Supplementary material for: GAC3D: improving monocular 3D object detection with ground-guide model and adaptive convolution
Source: PeerJ Comput Sci. 2021 Oct 6;7:e686. doi: 10.7717/peerj-cs.686 (PMC8507478; doi:10.7717/peerj-cs.686)
Supplement: Supplemental Information 1 [file peerj-cs-07-686-s001.zip › GAC3D_peerJ/src/tools/get_kitti.sh]

mkdir kitti
cd kitti
wget http://www.cvlibs.net/download.php?file=data_object_image_2.zip
wget http://www.cvlibs.net/download.php?file=data_object_label_2.zip
wget http://www.cvlibs.net/download.php?file=data_object_calib.zip
unzip data_object_image_2.zip
unzip data_object_label_2.zip
unzip data_object_calib.zip
