# Supplementary material for: GAC3D: improving monocular 3D object detection with ground-guide model and adaptive convolution
Source: PeerJ Comput Sci. 2021 Oct 6;7:e686. doi: 10.7717/peerj-cs.686 (PMC8507478; doi:10.7717/peerj-cs.686)
Supplement: Supplemental Information 1 [file peerj-cs-07-686-s001.zip › GAC3D_peerJ/src/tools/kitti-object-eval-python/ImageSets/my.txt]

000001
000002
000004
000006
000008
000015
000019
000020
000021
000023
000024
000025
000027
000031
000033
000035
000037
000039
000040
000042
000047
000050
000052
000053
000059
000061
000062
000063
000066
000077
000078
000081
000089
000090
000093
000094
000098
000102
000104
000106
000107
000108
000116
000117
000122
000124
000126
000128
000132
000134
000135
000137
000139
000140
000143
000147
000151
000152
000153
000156
000159
000161
000168
000169
000170
000173
000174
000175
000181
000182
000183
000186
000188
000190
000191
000192
000194
000196
000197
000201
000203
000204
000207
000211
000212
000213
000216
000218
000223
000224
000226
000229
000230
000231
000234
000235
000236
000237
000239
000242
000246
000247
000248
000249
000250
000252
000260
000262
000266
000268
000269
000270
000272
000273
000278
000279
000281
000283
000284
000289
000291
000293
000297
000301
000302
000305
000307
000308
000309
000311
000312
000314
000315
000319
000320
000321
000323
000328
000329
000332
000333
000335
000336
000340
000341
000343
000345
000346
000347
000350
000351
000352
000354
000355
000356
000357
000359
000360
000361
000362
000366
000369
000370
000372
000373
000376
000377
000378
000379
000382
000383
000385
000386
000388
000391
000392
000393
000394
000395
000396
000397
000399
000401
000402
000403
000404
000408
000409
000413
000414
000415
000419
000420
000422
000427
000428
000429
000430
000436
000437
000440
000443
000446
000448
000450
000451
000452
000453
000454
000455
000457
000459
000463
000468
000469
000472
000473
000475
000476
000478
000479
000480
000481
000485
000486
000489
000491
000492
000493
000494
000495
000503
000504
000506
000508
000510
000512
000515
000517
000519
000521
000524
000527
000528
000530
000533
000536
000541
000542
000543
000545
000546
000548
000551
000554
000555
000558
000559
000560
000561
000564
000566
000567
000568
000569
000571
000572
000581
000583
000588
000589
000590
000591
000595
000600
000601
000604
000610
000611
000612
000613
000614
000615
000618
000619
000620
000624
000625
000626
000628
000630
000634
000635
000636
000639
000642
000644
000645
000647
000648
000650
000655
000657
000658
000659
000660
000667
000669
000670
000674
000677
000679
000682
000683
000684
000691
000692
000694
000696
000698
000699
000700
000702
000704
000706
000708
000716
000717
000718
000725
000727
000728
000729
000731
000734
000736
000737
000740
000741
000745
000748
000750
000751
000752
000754
000756
000761
000765
000766
000767
000768
000771
000772
000773
000774
000778
000779
000782
000790
000792
000795
000798
000800
000801
000802
000803
000804
000805
000807
000809
000810
000812
000816
000819
000823
000831
000837
000838
000840
000843
000844
000847
000848
000849
000850
000852
000854
000859
000863
000869
000873
000874
000875
000876
000877
000878
000879
000881
000884
000885
000889
000893
000894
000897
000899
000904
000907
000909
000911
000912
000915
000916
000917
000920
000922
000923
000926
000928
000930
000932
000938
000939
000940
000942
000943
000944
000948
000949
000952
000953
000956
000958
000961
000963
000964
000966
000967
000969
000970
000973
000974
000976
000979
000981
000983
000984
000985
000986
000988
000991
000999
001002
001006
001007
001008
001010
001011
001012
001013
001014
001015
001018
001021
001022
001025
001026
001027
001035
001039
001042
001043
001046
001050
001051
001053
001054
001055
001058
001063
001065
001066
001067
001068
001069
001070
001071
001075
001076
001077
001078
001083
001084
001086
001089
001094
001095
001096
001097
001099
001101
001102
001104
001106
001107
001108
001111
001114
001115
001116
001118
001120
001123
001125
001127
001129
001131
001132
001133
001134
001135
001136
001138
001139
001140
001141
001143
001144
001145
001147
001148
001150
001152
001153
001154
001155
001158
001162
001163
001167
001172
001173
001176
001177
001178
001179
001180
001182
001183
001187
001188
001192
001193
001194
001195
001198
001199
001203
001206
001213
001214
001216
001217
001218
001221
001222
001224
001225
001226
001230
001232
001234
001235
001236
001237
001239
001241
001242
001243
001244
001245
001246
001251
001253
001254
001255
001257
001259
001260
001261
001263
001265
001266
001267
001268
001269
001270
001271
001273
001274
001275
001281
001284
001286
001287
001289
001291
001292
001294
001295
001296
001303
001304
001305
001306
001307
001308
001317
001318
001329
001330
001331
001332
001333
001336
001337
001339
001342
001344
001345
001346
001347
001350
001352
001353
001355
001356
001359
001363
001365
001372
001375
001376
001377
001380
001381
001382
001384
001386
001387
001388
001389
001391
001395
001398
001407
001410
001411
001412
001415
001416
001419
001424
001427
001432
001435
001437
001438
001439
001442
001443
001445
001446
001448
001450
001451
001458
001461
001463
001466
001469
001471
001478
001480
001481
001485
001487
001488
001489
001495
001497
001501
001502
001507
001508
001511
001513
001514
001516
001517
001521
001522
001524
001525
001526
001527
001528
001533
001535
001536
001537
001538
001542
001545
001546
001549
001552
001555
001557
001560
001562
001564
001565
001567
001569
001573
001576
001577
001579
001582
001583
001585
001586
001587
001588
001589
001590
001591
001592
001594
001596
001597
001600
001602
001603
001605
001606
001610
001613
001615
001616
001617
001619
001621
001625
001627
001629
001631
001633
001634
001635
001640
001643
001645
001647
001650
001656
001658
001660
001662
001664
001665
001666
001670
001675
001680
001682
001683
001684
001693
001694
001697
001699
001701
001702
001704
001705
001706
001707
001709
001710
001711
001712
001713
001714
001717
001718
001719
001721
001722
001726
001727
001729
001732
001733
001740
001741
001742
001745
001746
001749
001750
001751
001752
001755
001762
001764
001765
001768
001771
001772
001774
001776
001778
001780
001781
001783
001786
001787
001794
001795
001797
001800
001801
001802
001807
001808
001813
001814
001818
001820
001822
001823
001824
001825
001828
001831
001840
001844
001848
001851
001852
001853
001854
001855
001856
001858
001859
001861
001862
001863
001867
001868
001869
001872
001875
001877
001878
001880
001881
001884
001885
001886
001887
001888
001890
001892
001893
001897
001898
001900
001904
001905
001909
001919
001920
001924
001925
001926
001927
001928
001929
001931
001932
001933
001934
001936
001937
001940
001941
001942
001943
001945
001946
001952
001954
001959
001960
001966
001967
001969
001972
001977
001978
001979
001980
001983
001985
001986
001989
001991
001995
001996
001997
001999
002000
002001
002002
002004
002008
002010
002011
002012
002013
002014
002017
002019
002021
002022
002025
002027
002028
002029
002034
002035
002036
002037
002038
002043
002044
002045
002046
002048
002049
002050
002052
002054
002056
002057
002062
002068
002071
002073
002074
002076
002078
002079
002081
002082
002085
002086
002087
002089
002091
002093
002094
002100
002101
002102
002103
002107
002111
002112
002113
002115
002118
002120
002121
002123
002124
002127
002128
002130
002131
002135
002136
002137
002138
002139
002140
002142
002151
002152
002153
002158
002160
002161
002163
002165
002166
002168
002169
002170
002173
002177
002179
002182
002183
002185
002187
002188
002193
002196
002200
002201
002202
002206
002207
002209
002215
002216
002218
002219
002220
002224
002225
002228
002229
002232
002233
002234
002239
002243
002245
002246
002248
002250
002251
002254
002255
002257
002258
002260
002262
002266
002272
002276
002277
002280
002283
002284
002286
002290
002291
002292
002293
002294
002295
002298
002300
002303
002304
002306
002307
002308
002314
002315
002319
002320
002325
002327
002329
002330
002332
002336
002337
002338
002340
002341
002344
002345
002346
002347
002348
002353
002356
002357
002359
002362
002365
002366
002367
002370
002372
002376
002378
002380
002382
002383
002384
002385
002387
002391
002392
002393
002397
002398
002399
002404
002405
002411
002414
002415
002418
002419
002420
002422
002423
002425
002428
002429
002432
002433
002434
002439
002442
002446
002450
002454
002455
002458
002460
002461
002462
002463
002473
002474
002476
002477
002479
002483
002486
002488
002490
002492
002495
002497
002499
002500
002502
002503
002504
002505
002506
002509
002511
002516
002519
002520
002521
002525
002528
002530
002531
002532
002534
002538
002539
002540
002541
002543
002546
002552
002556
002558
002562
002563
002564
002565
002568
002569
002570
002572
002574
002575
002577
002580
002581
002583
002584
002585
002586
002590
002594
002598
002599
002600
002601
002602
002603
002604
002606
002612
002615
002619
002621
002625
002626
002628
002630
002631
002633
002635
002636
002638
002640
002641
002644
002645
002646
002653
002656
002657
002661
002663
002666
002669
002673
002674
002675
002677
002681
002685
002686
002690
002692
002694
002695
002696
002699
002702
002706
002707
002709
002710
002711
002712
002713
002715
002717
002720
002721
002722
002724
002725
002726
002727
002728
002729
002730
002737
002740
002742
002744
002745
002746
002747
002748
002749
002752
002753
002755
002757
002758
002760
002761
002764
002765
002772
002773
002775
002783
002786
002787
002789
002793
002794
002796
002797
002800
002801
002804
002805
002806
002809
002810
002812
002814
002815
002818
002820
002826
002827
002828
002830
002831
002833
002836
002839
002840
002841
002844
002845
002846
002847
002848
002853
002856
002858
002861
002866
002867
002876
002877
002878
002879
002880
002883
002890
002891
002892
002893
002894
002895
002896
002900
002901
002902
002903
002905
002908
002911
002916
002919
002924
002925
002928
002930
002934
002935
002937
002942
002944
002945
002947
002948
002951
002953
002955
002957
002958
002959
002960
002961
002962
002963
002964
002966
002971
002974
002976
002977
002978
002979
002982
002984
002985
002988
002991
002993
002995
002997
002999
003000
003001
003003
003004
003005
003006
003007
003010
003011
003019
003022
003025
003027
003029
003030
003031
003032
003033
003034
003035
003038
003042
003043
003046
003047
003048
003050
003052
003053
003055
003056
003058
003061
003062
003065
003066
003067
003071
003073
003074
003076
003080
003087
003088
003090
003094
003096
003099
003101
003102
003103
003107
003109
003110
003112
003114
003116
003118
003124
003126
003127
003129
003131
003133
003135
003136
003137
003141
003142
003144
003145
003146
003148
003150
003153
003156
003159
003161
003165
003167
003170
003172
003174
003175
003179
003180
003181
003182
003183
003187
003190
003192
003194
003197
003199
003203
003204
003207
003210
003211
003214
003216
003217
003219
003222
003224
003225
003226
003228
003229
003231
003232
003233
003236
003239
003240
003242
003250
003251
003252
003254
003255
003257
003259
003265
003266
003272
003275
003276
003280
003281
003283
003288
003292
003296
003298
003300
003301
003302
003304
003305
003306
003308
003310
003312
003313
003316
003318
003319
003322
003323
003324
003325
003337
003338
003341
003343
003346
003347
003350
003351
003352
003353
003355
003357
003358
003364
003365
003366
003367
003368
003370
003373
003375
003385
003386
003394
003395
003396
003397
003399
003401
003402
003403
003404
003405
003406
003407
003408
003409
003410
003411
003412
003417
003419
003422
003425
003426
003428
003429
003430
003432
003434
003443
003447
003448
003449
003450
003453
003456
003461
003464
003465
003466
003467
003469
003470
003471
003474
003478
003482
003483
003484
003487
003488
003489
003490
003495
003496
003497
003502
003503
003504
003506
003511
003515
003517
003519
003520
003521
003524
003527
003528
003529
003530
003531
003535
003539
003543
003544
003547
003550
003552
003553
003554
003557
003558
003559
003562
003563
003568
003573
003574
003580
003582
003583
003584
003588
003600
003601
003604
003605
003607
003609
003611
003614
003616
003618
003620
003621
003622
003623
003624
003627
003629
003630
003631
003632
003633
003634
003635
003643
003645
003647
003649
003652
003653
003655
003658
003659
003661
003662
003667
003668
003669
003671
003676
003677
003678
003679
003682
003683
003684
003688
003689
003690
003691
003692
003702
003705
003707
003708
003711
003712
003715
003716
003718
003719
003723
003726
003728
003735
003736
003738
003739
003746
003747
003748
003750
003751
003753
003755
003756
003763
003764
003769
003771
003775
003778
003779
003781
003782
003788
003793
003794
003798
003800
003802
003804
003805
003807
003808
003809
003811
003812
003814
003820
003822
003826
003827
003828
003830
003834
003835
003837
003841
003847
003852
003854
003856
003859
003860
003864
003866
003869
003870
003872
003873
003874
003878
003879
003880
003881
003883
003885
003886
003890
003891
003892
003894
003897
003898
003899
003901
003902
003907
003909
003914
003915
003916
003920
003923
003924
003926
003931
003932
003934
003937
003938
003943
003945
003946
003948
003950
003956
003958
003961
003962
003964
003965
003970
003972
003975
003977
003980
003982
003984
003986
003992
003996
003998
004000
004001
004003
004004
004007
004008
004009
004010
004011
004016
004026
004028
004032
004033
004034
004036
004038
004040
004041
004042
004045
004048
004051
004059
004061
004063
004064
004065
004068
004072
004074
004077
004079
004081
004082
004083
004085
004087
004089
004091
004092
004095
004096
004098
004100
004101
004104
004105
004107
004108
004109
004110
004111
004113
004117
004118
004119
004120
004121
004122
004124
004126
004128
004129
004130
004131
004132
004137
004138
004140
004142
004143
004148
004149
004150
004152
004153
004154
004155
004156
004157
004158
004160
004161
004162
004163
004164
004168
004171
004172
004173
004174
004175
004185
004187
004188
004189
004190
004191
004195
004196
004202
004205
004206
004207
004209
004210
004213
004214
004215
004220
004221
004222
004223
004224
004226
004228
004232
004239
004241
004242
004243
004246
004248
004249
004250
004251
004254
004255
004256
004259
004260
004263
004270
004271
004275
004277
004278
004280
004281
004282
004284
004285
004288
004289
004290
004291
004293
004294
004295
004298
004299
004300
004301
004303
004306
004307
004309
004311
004312
004314
004318
004319
004321
004324
004326
004327
004329
004330
004335
004336
004337
004338
004340
004342
004345
004348
004349
004350
004352
004353
004360
004362
004363
004364
004367
004368
004369
004370
004373
004374
004377
004383
004384
004385
004388
004391
004392
004393
004396
004397
004398
004401
004402
004403
004404
004406
004407
004414
004415
004418
004419
004420
004421
004422
004423
004424
004425
004426
004429
004430
004433
004434
004435
004437
004438
004439
004440
004443
004444
004447
004450
004452
004454
004456
004458
004460
004462
004465
004472
004474
004475
004480
004481
004483
004485
004486
004487
004489
004490
004491
004493
004494
004496
004501
004502
004511
004513
004516
004517
004519
004520
004526
004527
004528
004529
004530
004531
004532
004534
004540
004541
004542
004547
004548
004549
004551
004553
004556
004557
004562
004566
004567
004568
004569
004570
004573
004574
004576
004578
004581
004582
004585
004587
004589
004591
004596
004598
004599
004603
004608
004609
004610
004611
004612
004615
004618
004620
004622
004624
004626
004629
004630
004632
004633
004634
004636
004638
004640
004644
004648
004649
004650
004651
004652
004655
004657
004658
004660
004665
004666
004667
004668
004669
004672
004673
004680
004682
004683
004685
004686
004687
004688
004689
004691
004692
004693
004694
004695
004697
004698
004699
004700
004705
004706
004708
004709
004710
004711
004713
004714
004715
004716
004717
004718
004720
004721
004725
004726
004730
004732
004734
004735
004737
004738
004739
004740
004742
004743
004744
004745
004746
004748
004752
004753
004756
004759
004763
004764
004766
004768
004769
004770
004776
004777
004782
004783
004787
004788
004790
004791
004792
004799
004800
004804
004806
004807
004810
004811
004813
004814
004815
004816
004817
004821
004822
004825
004829
004830
004831
004832
004835
004839
004843
004846
004848
004849
004850
004851
004852
004858
004859
004860
004861
004862
004863
004864
004867
004868
004871
004873
004874
004875
004881
004885
004887
004888
004891
004892
004893
004895
004896
004898
004902
004903
004904
004905
004907
004909
004914
004917
004918
004920
004921
004924
004926
004927
004928
004929
004932
004934
004935
004938
004941
004942
004943
004944
004946
004947
004948
004953
004954
004956
004958
004959
004960
004962
004963
004966
004974
004979
004981
004983
004985
004988
004990
004993
004994
004995
004999
005001
005002
005004
005008
005010
005013
005014
005015
005019
005021
005024
005026
005028
005032
005034
005036
005037
005038
005040
005041
005045
005049
005052
005053
005054
005055
005056
005057
005058
005062
005063
005064
005065
005067
005068
005070
005072
005073
005074
005075
005077
005078
005079
005080
005081
005082
005086
005090
005093
005094
005095
005101
005103
005105
005108
005109
005110
005112
005113
005120
005121
005122
005125
005127
005128
005133
005135
005136
005138
005139
005140
005141
005143
005144
005145
005149
005153
005155
005156
005157
005158
005161
005162
005163
005164
005166
005167
005168
005170
005172
005174
005175
005176
005179
005180
005181
005182
005184
005185
005188
005189
005190
005191
005194
005197
005198
005199
005201
005206
005213
005214
005217
005219
005221
005222
005226
005227
005229
005233
005234
005236
005237
005240
005241
005242
005244
005246
005249
005251
005255
005256
005260
005262
005267
005268
005271
005273
005274
005275
005276
005279
005280
005282
005284
005287
005289
005292
005296
005297
005298
005299
005304
005307
005308
005309
005311
005312
005313
005315
005316
005318
005319
005321
005322
005323
005325
005328
005330
005333
005334
005335
005336
005337
005342
005343
005345
005347
005349
005350
005359
005360
005363
005365
005366
005368
005369
005371
005372
005375
005377
005378
005379
005381
005385
005386
005389
005390
005391
005404
005405
005413
005415
005423
005426
005427
005430
005431
005437
005441
005443
005444
005445
005447
005448
005449
005450
005452
005453
005458
005459
005460
005461
005465
005466
005467
005471
005472
005473
005474
005476
005477
005479
005481
005482
005484
005486
005487
005489
005494
005495
005498
005505
005510
005511
005514
005515
005523
005525
005528
005531
005532
005534
005538
005542
005544
005545
005546
005551
005552
005555
005556
005557
005558
005560
005565
005566
005570
005571
005572
005573
005576
005577
005580
005581
005582
005586
005587
005588
005589
005590
005595
005596
005600
005602
005603
005610
005613
005616
005617
005618
005619
005623
005625
005630
005631
005633
005634
005635
005638
005639
005640
005642
005643
005649
005650
005652
005653
005656
005658
005659
005660
005662
005664
005668
005669
005672
005673
005676
005677
005680
005685
005687
005689
005695
005698
005700
005703
005704
005706
005707
005708
005709
005712
005713
005714
005717
005725
005727
005728
005729
005731
005736
005739
005740
005741
005745
005747
005751
005754
005757
005762
005763
005765
005777
005782
005783
005784
005785
005786
005787
005790
005793
005794
005796
005800
005803
005805
005807
005811
005819
005820
005821
005822
005826
005827
005829
005834
005839
005840
005841
005843
005852
005854
005855
005857
005859
005864
005869
005873
005876
005878
005879
005881
005882
005883
005885
005887
005889
005892
005893
005894
005899
005900
005901
005903
005906
005907
005909
005911
005912
005913
005914
005916
005917
005918
005919
005921
005922
005923
005925
005926
005927
005933
005935
005938
005939
005944
005947
005948
005949
005952
005955
005961
005962
005963
005965
005969
005970
005972
005975
005978
005981
005982
005984
005986
005988
005994
005996
005997
005999
006001
006002
006003
006005
006008
006009
006010
006012
006013
006014
006016
006023
006024
006026
006027
006028
006030
006031
006033
006034
006036
006038
006039
006041
006042
006043
006044
006045
006046
006047
006048
006050
006052
006054
006057
006058
006060
006061
006062
006063
006066
006067
006068
006070
006071
006074
006075
006077
006078
006083
006085
006086
006087
006088
006093
006095
006096
006097
006098
006100
006102
006103
006106
006107
006110
006114
006115
006116
006117
006118
006121
006123
006125
006126
006127
006133
006136
006139
006144
006146
006148
006154
006156
006161
006163
006165
006167
006168
006169
006173
006176
006177
006182
006185
006186
006187
006195
006196
006198
006202
006204
006208
006210
006213
006219
006227
006232
006233
006238
006244
006246
006247
006249
006250
006263
006265
006266
006267
006269
006270
006272
006273
006274
006275
006276
006278
006280
006282
006286
006287
006288
006297
006300
006301
006302
006305
006306
006312
006314
006315
006316
006317
006321
006322
006324
006331
006332
006333
006334
006338
006339
006340
006342
006343
006344
006345
006348
006349
006351
006353
006355
006356
006357
006360
006364
006366
006368
006369
006370
006371
006372
006377
006379
006380
006381
006385
006386
006388
006391
006393
006394
006396
006403
006405
006406
006407
006409
006410
006415
006416
006417
006420
006423
006424
006425
006426
006427
006433
006435
006436
006437
006439
006440
006441
006442
006444
006445
006446
006452
006454
006462
006465
006468
006469
006470
006473
006474
006475
006477
006478
006481
006482
006483
006484
006488
006491
006493
006496
006497
006498
006503
006505
006506
006507
006508
006512
006514
006515
006516
006519
006520
006521
006524
006525
006529
006530
006531
006532
006533
006534
006535
006537
006540
006542
006548
006549
006551
006553
006555
006556
006558
006560
006561
006563
006565
006568
006569
006570
006574
006576
006577
006581
006582
006583
006586
006588
006590
006592
006593
006595
006596
006597
006602
006603
006604
006611
006612
006613
006614
006618
006623
006624
006625
006626
006628
006629
006632
006633
006634
006636
006637
006638
006641
006643
006647
006649
006651
006655
006658
006659
006660
006664
006667
006669
006670
006674
006677
006678
006679
006682
006686
006692
006693
006694
006695
006696
006698
006701
006703
006709
006710
006711
006712
006713
006714
006715
006719
006720
006723
006725
006726
006729
006731
006732
006733
006734
006737
006738
006741
006744
006745
006747
006751
006752
006753
006754
006755
006756
006758
006759
006760
006761
006762
006764
006765
006767
006768
006770
006771
006772
006773
006777
006778
006780
006781
006782
006783
006785
006786
006789
006791
006792
006794
006796
006797
006798
006800
006803
006806
006808
006811
006812
006813
006815
006816
006818
006819
006822
006829
006833
006836
006837
006841
006843
006844
006849
006850
006852
006853
006854
006855
006856
006858
006860
006862
006863
006866
006868
006870
006872
006874
006876
006879
006881
006882
006884
006885
006887
006889
006891
006895
006897
006898
006899
006900
006901
006906
006907
006908
006910
006913
006914
006917
006922
006925
006928
006930
006936
006937
006938
006942
006943
006944
006945
006948
006950
006953
006954
006956
006959
006960
006962
006964
006968
006973
006977
006978
006981
006982
006987
006989
006990
006992
006994
006997
006999
007000
007003
007005
007006
007008
007010
007011
007012
007014
007015
007016
007019
007022
007026
007027
007028
007029
007030
007031
007032
007033
007034
007037
007038
007042
007043
007047
007048
007049
007052
007053
007055
007056
007059
007061
007063
007065
007067
007068
007069
007071
007074
007076
007078
007079
007081
007082
007083
007085
007087
007088
007089
007091
007095
007098
007100
007103
007109
007112
007117
007119
007120
007122
007125
007130
007131
007132
007133
007135
007136
007138
007139
007144
007145
007146
007149
007157
007158
007161
007162
007163
007164
007165
007166
007168
007169
007172
007174
007176
007177
007178
007180
007182
007183
007187
007194
007198
007200
007204
007205
007207
007208
007210
007212
007214
007215
007217
007219
007221
007225
007227
007229
007230
007232
007233
007235
007238
007240
007242
007244
007246
007247
007252
007255
007256
007258
007260
007261
007262
007265
007266
007267
007271
007273
007274
007275
007277
007279
007280
007283
007284
007287
007289
007290
007291
007292
007294
007299
007302
007303
007304
007309
007311
007315
007319
007322
007323
007325
007326
007329
007330
007331
007336
007337
007339
007342
007343
007345
007347
007349
007350
007352
007353
007359
007360
007364
007371
007374
007376
007377
007380
007381
007382
007383
007384
007385
007389
007391
007395
007396
007397
007398
007401
007402
007403
007405
007407
007409
007410
007411
007413
007415
007416
007419
007420
007421
007422
007423
007424
007426
007430
007433
007434
007435
007437
007439
007440
007442
007445
007447
007449
007450
007453
007456
007458
007462
007463
007464
007466
007467
007468
007469
007470
007473
007475
007478
007480
