# Supplementary material for: GAC3D: improving monocular 3D object detection with ground-guide model and adaptive convolution
Source: PeerJ Comput Sci. 2021 Oct 6;7:e686. doi: 10.7717/peerj-cs.686 (PMC8507478; doi:10.7717/peerj-cs.686)
Supplement: Supplemental Information 1 [file peerj-cs-07-686-s001.zip › GAC3D_peerJ/src/tools/kitti-object-eval-python/ImageSets/my2.txt]

000003
000007
000009
000010
000011
000012
000013
000014
000016
000017
000018
000022
000026
000029
000030
000032
000034
000036
000038
000041
000044
000045
000046
000049
000051
000055
000056
000057
000060
000064
000067
000068
000069
000071
000072
000075
000079
000080
000082
000083
000084
000085
000086
000087
000088
000091
000092
000095
000096
000097
000099
000100
000101
000105
000110
000111
000112
000113
000114
000115
000119
000120
000121
000123
000125
000127
000129
000131
000133
000136
000138
000141
000142
000144
000145
000146
000148
000149
000150
000154
000155
000157
000158
000160
000162
000163
000164
000165
000166
000171
000172
000176
000177
000178
000179
000180
000184
000185
000198
000200
000202
000205
000206
000208
000210
000214
000215
000217
000219
000220
000221
000222
000225
000227
000228
000232
000233
000238
000240
000241
000243
000244
000245
000253
000254
000255
000256
000257
000258
000259
000261
000264
000267
000271
000274
000275
000276
000277
000280
000282
000285
000286
000292
000295
000296
000299
000300
000303
000304
000306
000310
000313
000316
000318
000322
000325
000326
000330
000331
000334
000338
000339
000344
000348
000349
000353
000358
000363
000367
000371
000374
000375
000380
000384
000387
000389
000390
000400
000405
000406
000410
000411
000412
000416
000417
000418
000421
000423
000424
000425
000426
000431
000432
000433
000434
000435
000438
000439
000441
000442
000444
000445
000447
000449
000456
000458
000460
000461
000462
000464
000466
000467
000470
000471
000474
000482
000483
000484
000488
000490
000497
000500
000501
000502
000505
000507
000511
000513
000514
000516
000518
000522
000523
000525
000526
000529
000531
000534
000535
000537
000538
000539
000540
000544
000547
000549
000550
000552
000553
000556
000557
000562
000563
000565
000570
000573
000574
000575
000576
000577
000578
000579
000580
000582
000584
000585
000586
000587
000592
000593
000594
000596
000597
000599
000602
000603
000605
000606
000607
000608
000609
000616
000617
000621
000622
000623
000627
000629
000631
000632
000637
000638
000640
000641
000643
000649
000651
000652
000653
000654
000656
000661
000662
000664
000665
000666
000668
000672
000673
000676
000678
000680
000681
000685
000686
000687
000688
000689
000690
000693
000697
000705
000707
000709
000710
000711
000712
000713
000714
000715
000719
000720
000723
000724
000730
000732
000733
000735
000738
000739
000742
000743
000747
000749
000753
000755
000757
000758
000759
000760
000762
000763
000764
000770
000775
000776
000777
000780
000781
000783
000785
000786
000787
000788
000791
000793
000794
000796
000797
000799
000808
000813
000814
000815
000817
000818
000820
000821
000822
000824
000828
000829
000830
000832
000833
000834
000835
000836
000839
000842
000845
000846
000851
000853
000855
000856
000857
000858
000860
000864
000865
000866
000867
000868
000870
000871
000872
000880
000882
000883
000886
000887
000888
000890
000891
000895
000896
000898
000900
000901
000902
000903
000905
000906
000908
000910
000913
000914
000918
000919
000921
000924
000925
000927
000929
000933
000934
000935
000936
000941
000945
000946
000950
000951
000954
000955
000959
000960
000962
000965
000968
000972
000975
000977
000978
000980
000982
000987
000989
000990
000992
000993
000994
000995
000996
000997
000998
001000
001001
001003
001004
001005
001009
001016
001017
001020
001023
001024
001028
001030
001032
001034
001038
001040
001041
001044
001045
001047
001048
001049
001052
001056
001059
001060
001061
001062
001064
001072
001073
001074
001079
001080
001081
001082
001085
001087
001090
001092
001093
001098
001100
001103
001105
001109
001110
001112
001117
001119
001121
001122
001126
001128
001130
001137
001142
001146
001151
001156
001157
001159
001160
001164
001165
001166
001168
001169
001170
001171
001175
001181
001184
001185
001186
001190
001196
001197
001200
001201
001202
001204
001209
001210
001212
001215
001219
001220
001223
001227
001229
001231
001238
001240
001247
001248
001250
001258
001262
001264
001276
001277
001278
001280
001282
001283
001285
001288
001290
001293
001297
001298
001299
001301
001302
001309
001310
001311
001312
001313
001315
001316
001319
001320
001321
001322
001324
001325
001326
001327
001328
001335
001338
001340
001341
001343
001349
001351
001358
001360
001361
001362
001364
001366
001367
001368
001369
001370
001371
001373
001378
001379
001383
001385
001390
001392
001393
001396
001399
001400
001401
001402
001403
001404
001408
001409
001413
001414
001417
001418
001420
001422
001425
001426
001429
001430
001433
001434
001436
001440
001447
001452
001453
001455
001456
001457
001459
001460
001462
001464
001465
001468
001470
001472
001473
001474
001475
001476
001479
001482
001483
001484
001486
001490
001491
001492
001493
001494
001496
001498
001499
001500
001503
001505
001506
001510
001512
001515
001518
001520
001523
001529
001530
001531
001532
001534
001539
001540
001541
001550
001551
001553
001554
001556
001559
001561
001563
001566
001568
001570
001575
001578
001580
001581
001584
001593
001595
001598
001599
001601
001604
001607
001608
001611
001612
001614
001618
001620
001622
001623
001624
001626
001628
001630
001636
001637
001638
001639
001641
001642
001644
001646
001648
001649
001651
001652
001653
001655
001657
001659
001663
001668
001669
001671
001672
001673
001674
001676
001677
001678
001679
001681
001685
001686
001687
001688
001690
001691
001695
001696
001698
001700
001703
001708
001715
001716
001720
001723
001724
001725
001728
001730
001731
001734
001735
001736
001737
001738
001739
001743
001744
001747
001748
001753
001754
001756
001757
001759
001760
001761
001763
001766
001767
001769
001770
001773
001775
001779
001784
001785
001788
001789
001791
001792
001793
001796
001798
001799
001803
001805
001806
001809
001810
001811
001812
001815
001816
001821
001826
001827
001829
001830
001832
001833
001834
001836
001837
001838
001839
001841
001842
001843
001845
001847
001849
001850
001857
001860
001865
001866
001870
001871
001874
001876
001879
001882
001883
001889
001891
001894
001895
001896
001899
001901
001903
001906
001907
001908
001912
001913
001914
001916
001917
001918
001921
001922
001930
001935
001938
001939
001944
001947
001948
001949
001950
001951
001953
001955
001956
001957
001961
001962
001963
001964
001965
001968
001973
001974
001975
001976
001981
001987
001988
001990
001992
001993
001998
002003
002006
002009
002016
002018
002020
002024
002026
002031
002032
002033
002039
002040
002041
002047
002051
002053
002055
002060
002061
002063
002064
002066
002067
002069
002070
002072
002077
002080
002083
002084
002088
002090
002092
002095
002096
002097
002098
002099
002104
002105
002106
002109
002110
002114
002116
002119
002122
002125
002126
002129
002132
002133
002134
002141
002143
002145
002146
002147
002148
002150
002154
002155
002157
002162
002164
002167
002171
002172
002174
002175
002176
002181
002184
002186
002190
002191
002192
002194
002195
002197
002198
002199
002203
002204
002205
002208
002210
002211
002212
002213
002214
002217
002221
002222
002223
002227
002230
002231
002235
002236
002237
002238
002240
002241
002242
002244
002252
002253
002256
002259
002261
002263
002264
002265
002268
002269
002270
002273
002274
002275
002278
002281
002285
002288
002296
002297
002301
002302
002305
002309
002311
002312
002313
002316
002317
002318
002321
002322
002323
002326
002328
002331
002333
002335
002339
002342
002343
002349
002350
002352
002354
002355
002358
002361
002363
002364
002368
002371
002373
002374
002375
002377
002381
002388
002389
002390
002394
002395
002396
002400
002401
002403
002406
002407
002409
002412
002413
002416
002417
002421
002426
002427
002430
002431
002435
002436
002437
002438
002441
002443
002444
002445
002447
002448
002449
002451
002452
002453
002459
002464
002465
002466
002467
002468
002469
002470
002471
002472
002475
002480
002481
002482
002484
002487
002489
002491
002494
002498
002501
002508
002510
002512
002513
002514
002515
002517
002518
002522
002523
002524
002527
002533
002535
002537
002542
002544
002545
002547
002549
002550
002551
002553
002555
002559
002560
002561
002566
002567
002571
002573
002576
002578
002579
002582
002587
002588
002589
002591
002592
002593
002595
002596
002597
002607
002608
002609
002610
002611
002614
002620
002622
002623
002624
002627
002629
002632
002634
002637
002639
002642
002647
002648
002650
002652
002654
002655
002658
002659
002660
002662
002664
002665
002667
002668
002670
002672
002676
002678
002679
002682
002683
002684
002687
002688
002691
002697
002698
002700
002701
002703
002704
002705
002708
002714
002716
002719
002723
002731
002732
002733
002734
002736
002738
002741
002743
002750
002751
002754
002756
002759
002762
002766
002768
002770
002771
002776
002777
002778
002779
002780
002781
002782
002784
002785
002788
002790
002791
002795
002798
002802
002803
002807
002808
002813
002816
002817
002819
002821
002822
002823
002824
002825
002829
002832
002834
002835
002838
002842
002843
002849
002850
002852
002854
002855
002859
002862
002864
002865
002869
002871
002872
002873
002874
002882
002884
002886
002887
002897
002899
002907
002909
002910
002912
002913
002915
002918
002921
002922
002923
002926
002929
002931
002932
002933
002936
002938
002939
002940
002941
002946
002949
002950
002965
002967
002968
002969
002970
002972
002973
002975
002980
002981
002983
002986
002987
002989
002990
002992
002996
002998
003008
003009
003012
003013
003014
003015
003016
003017
003020
003021
003023
003026
003028
003036
003037
003039
003040
003041
003044
003045
003049
003051
003057
003059
003060
003063
003064
003068
003069
003070
003072
003075
003077
003078
003079
003081
003083
003084
003086
003089
003091
003092
003093
003095
003097
003098
003100
003104
003105
003108
003111
003113
003115
003117
003119
003120
003123
003125
003128
003132
003138
003139
003140
003143
003147
003151
003152
003154
003155
003157
003158
003160
003163
003166
003168
003169
003173
003176
003178
003184
003186
003188
003189
003191
003195
003196
003198
003200
003201
003205
003206
003208
003209
003212
003213
003215
003218
003220
003223
003227
003230
003234
003237
003238
003241
003243
003244
003245
003246
003248
003253
003258
003260
003261
003262
003263
003264
003267
003268
003270
003271
003273
003274
003278
003279
003282
003284
003285
003286
003287
003289
003290
003291
003293
003294
003297
003299
003303
003309
003311
003314
003317
003320
003326
003327
003328
003329
003332
003334
003335
003336
003340
003342
003344
003345
003348
003354
003356
003359
003360
003361
003362
003363
003369
003371
003372
003374
003376
003378
003380
003381
003382
003383
003384
003387
003388
003389
003390
003391
003392
003398
003400
003413
003414
003415
003416
003418
003420
003423
003424
003427
003431
003433
003436
003438
003439
003440
003441
003442
003444
003445
003446
003451
003452
003457
003458
003459
003460
003462
003463
003468
003472
003473
003475
003477
003479
003485
003486
003493
003494
003498
003499
003500
003501
003505
003507
003508
003509
003510
003512
003513
003514
003516
003518
003522
003523
003525
003532
003533
003534
003536
003537
003538
003540
003541
003542
003545
003546
003548
003549
003551
003555
003556
003560
003561
003564
003565
003566
003567
003569
003570
003572
003575
003577
003578
003579
003581
003585
003586
003590
003592
003593
003594
003595
003596
003597
003598
003599
003602
003603
003606
003610
003612
003613
003615
003619
003625
003626
003628
003636
003637
003638
003639
003640
003641
003642
003646
003648
003650
003651
003654
003656
003657
003660
003663
003664
003665
003666
003672
003673
003674
003680
003681
003685
003686
003687
003693
003695
003696
003697
003698
003699
003701
003704
003706
003709
003710
003713
003714
003717
003720
003721
003722
003724
003725
003727
003729
003730
003731
003732
003733
003734
003741
003742
003743
003744
003745
003749
003752
003754
003757
003758
003760
003761
003765
003766
003767
003768
003772
003773
003774
003776
003780
003783
003784
003785
003789
003790
003791
003792
003795
003796
003799
003801
003803
003806
003810
003813
003815
003816
003817
003818
003821
003824
003825
003829
003831
003832
003833
003836
003839
003840
003842
003843
003844
003845
003846
003848
003850
003851
003853
003855
003857
003861
003862
003863
003865
003867
003868
003871
003875
003876
003877
003882
003884
003887
003888
003889
003893
003895
003896
003900
003903
003904
003906
003908
003910
003911
003912
003913
003917
003918
003919
003925
003928
003929
003930
003933
003935
003936
003939
003940
003941
003942
003944
003949
003951
003952
003953
003957
003959
003960
003963
003966
003968
003973
003976
003978
003979
003983
003985
003987
003988
003990
003991
003993
003994
003999
004005
004006
004013
004014
004015
004017
004018
004019
004020
004022
004023
004025
004029
004030
004031
004035
004037
004043
004044
004046
004047
004050
004052
004054
004056
004057
004058
004060
004062
004066
004067
004069
004070
004071
004075
004076
004078
004080
004084
004086
004088
004090
004094
004097
004099
004102
004106
004112
004114
004115
004123
004127
004133
004134
004135
004139
004141
004144
004145
004146
004147
004151
004159
004166
004167
004169
004170
004176
004178
004179
004180
004181
004182
004183
004184
004186
004193
004194
004197
004198
004199
004200
004201
004203
004204
004208
004211
004212
004216
004217
004218
004225
004227
004229
004230
004231
004233
004234
004236
004238
004240
004244
004245
004253
004257
004258
004262
004264
004265
004266
004267
004269
004272
004273
004274
004276
004279
004283
004286
004287
004292
004296
004297
004302
004304
004310
004313
004315
004316
004317
004320
004322
004325
004328
004331
004332
004333
004334
004339
004341
004344
004347
004351
004354
004355
004356
004357
004358
004359
004365
004366
004371
004372
004375
004376
004378
004379
004380
004381
004382
004386
004387
004389
004390
004394
004395
004399
004405
004408
004409
004411
004412
004413
004416
004417
004427
004428
004431
004432
004436
004441
004442
004445
004446
004448
004451
004453
004455
004457
004459
004461
004463
004464
004466
004467
004468
004471
004473
004476
004477
004478
004479
004484
004488
004492
004495
004497
004498
004499
004500
004503
004504
004505
004506
004507
004510
004515
004518
004522
004523
004524
004525
004533
004535
004536
004537
004538
004539
004544
004545
004550
004552
004554
004555
004558
004559
004560
004561
004563
004565
004571
004572
004575
004577
004579
004584
004586
004590
004592
004593
004597
004600
004601
004604
004606
004607
004613
004614
004616
004617
004621
004623
004625
004628
004631
004635
004637
004639
004641
004642
004643
004645
004653
004654
004656
004659
004661
004662
004663
004664
004670
004671
004675
004676
004677
004678
004681
004684
004690
004701
004702
004703
004704
004707
004712
004719
004727
004728
004729
004736
004741
004747
004749
004750
004751
004754
004755
004758
004760
004761
004765
004767
004771
004772
004774
004775
004778
004779
004781
004784
004785
004789
004793
004794
004795
004796
004798
004801
004802
004803
004805
004808
004809
004812
004818
004819
004820
004823
004824
004826
004828
004833
004834
004837
004838
004840
004841
004842
004845
004847
004853
004855
004856
004857
004865
004866
004870
004872
004876
004877
004878
004879
004880
004882
004883
004884
004886
004889
004890
004894
004899
004900
004901
004906
004908
004910
004911
004913
004916
004919
004922
004923
004925
004930
004933
004936
004937
004939
004945
004951
004952
004957
004961
004964
004965
004968
004969
004970
004971
004972
004975
004977
004978
004980
004982
004984
004987
004991
004992
004997
005000
005003
005005
005006
005009
005011
005012
005016
005018
005020
005022
005023
005025
005027
005029
005033
005035
005039
005042
005043
005044
005046
005047
005048
005051
005059
005060
005061
005066
005069
005071
005076
005083
005084
005085
005087
005088
005089
005091
005092
005096
005097
005098
005099
005100
005102
005104
005111
005114
005115
005116
005117
005118
005119
005123
005126
005129
005130
005131
005132
005134
005137
005146
005148
005150
005151
005152
005154
005159
005160
005169
005171
005173
005177
005178
005183
005186
005187
005192
005193
005195
005196
005200
005202
005203
005204
005205
005207
005208
005209
005210
005211
005212
005215
005216
005220
005223
005224
005225
005228
005232
005235
005238
005239
005243
005245
005247
005248
005250
005252
005253
005254
005257
005259
005261
005263
005264
005265
005266
005269
005270
005272
005277
005278
005283
005285
005286
005288
005290
005291
005293
005294
005295
005300
005302
005303
005305
005306
005310
005314
005320
005326
005327
005331
005332
005339
005340
005344
005346
005348
005351
005352
005353
005354
005355
005356
005357
005358
005361
005362
005364
005367
005370
005373
005374
005376
005380
005382
005383
005384
005387
005388
005392
005393
005394
005395
005396
005397
005398
005399
005400
005401
005402
005403
005406
005407
005408
005409
005410
005411
005412
005414
005416
005417
005418
005419
005420
005421
005424
005425
005428
005432
005435
005436
005438
005440
005442
005446
005451
005454
005455
005456
005457
005462
005463
005464
005468
005469
005470
005475
005478
005480
005483
005485
005488
005490
005491
005492
005493
005496
005497
005499
005500
005501
005502
005503
005504
005506
005507
005508
005509
005512
005513
005516
005517
005518
005519
005520
005521
005522
005527
005529
005530
005533
005535
005537
005539
005541
005543
005547
005548
005549
005550
005553
005554
005561
005562
005563
005564
005568
005569
005574
005575
005578
005579
005583
005585
005591
005592
005593
005594
005597
005598
005599
005604
005605
005606
005607
005608
005609
005611
005612
005614
005615
005620
005621
005622
005624
005626
005627
005628
005629
005632
005636
005641
005644
005645
005646
005648
005651
005654
005655
005657
005661
005663
005666
005667
005674
005675
005678
005679
005681
005682
005684
005688
005690
005691
005692
005693
005694
005697
005701
005702
005705
005710
005715
005716
005718
005719
005720
005721
005722
005723
005726
005730
005732
005733
005734
005737
005738
005742
005748
005749
005750
005752
005753
005755
005756
005758
005759
005761
005764
005766
005767
005768
005769
005770
005771
005772
005773
005774
005775
005776
005778
005780
005781
005788
005789
005791
005792
005795
005797
005798
005799
005802
005804
005808
005809
005810
005814
005815
005816
005823
005825
005828
005830
005831
005832
005833
005836
005838
005842
005844
005845
005846
005847
005848
005849
005850
005851
005853
005858
005860
005861
005862
005863
005865
005866
005867
005868
005870
005871
005872
005874
005875
005877
005880
005884
005886
005890
005891
005895
005896
005897
005898
005902
005904
005908
005915
005920
005928
005929
005930
005932
005934
005936
005940
005941
005942
005943
005946
005950
005951
005953
005956
005957
005959
005960
005964
005966
005967
005968
005971
005973
005974
005976
005977
005979
005980
005983
005987
005989
005990
005991
005992
005993
005995
005998
006000
006004
006007
006011
006015
006017
006018
006019
006020
006021
006022
006025
006032
006037
006040
006049
006051
006055
006056
006059
006064
006065
006069
006072
006073
006076
006079
006080
006081
006082
006084
006090
006091
006092
006094
006099
006101
006104
006105
006108
006109
006111
006112
006113
006119
006120
006124
006128
006129
006131
006132
006134
006135
006137
006138
006140
006141
006142
006143
006145
006147
006149
006150
006153
006155
006157
006159
006160
006162
006166
006170
006171
006172
006174
006175
006178
006179
006180
006181
006183
006184
006188
006189
006191
006192
006193
006197
006199
006200
006203
006205
006206
006207
006209
006211
006212
006214
006216
006217
006218
006220
006221
006223
006224
006225
006226
006230
006231
006234
006235
006236
006237
006239
006241
006242
006243
006245
006248
006251
006252
006253
006254
006255
006256
006257
006259
006260
006261
006262
006264
006271
006279
006281
006283
006285
006289
006290
006291
006293
006295
006296
006298
006303
006304
006307
006309
006310
006311
006313
006318
006319
006320
006323
006325
006326
006327
006328
006329
006330
006335
006336
006346
006347
006350
006352
006358
006359
006361
006362
006363
006365
006367
006373
006374
006375
006376
006378
006382
006383
006384
006387
006389
006390
006392
006397
006398
006399
006401
006402
006404
006408
006413
006414
006418
006419
006421
006422
006428
006429
006430
006431
006432
006438
006443
006447
006448
006449
006450
006455
006456
006457
006459
006460
006461
006463
006466
006467
006476
006479
006485
006487
006489
006490
006492
006494
006495
006499
006500
006501
006504
006509
006510
006511
006513
006518
006522
006523
006526
006527
006528
006536
006538
006541
006543
006544
006545
006546
006547
006550
006554
006557
006559
006562
006564
006566
006567
006571
006572
006580
006584
006587
006589
006591
006594
006598
006599
006600
006601
006606
006607
006608
006609
006610
006615
006616
006617
006619
006620
006621
006622
006627
006630
006631
006635
006639
006640
006642
006644
006646
006648
006654
006657
006662
006663
006665
006668
006671
006672
006673
006675
006680
006681
006683
006684
006687
006688
006689
006690
006691
006697
006699
006700
006702
006705
006706
006707
006708
006716
006717
006718
006721
006724
006727
006728
006730
006735
006736
006739
006740
006742
006743
006746
006748
006749
006750
006757
006763
006766
006769
006774
006775
006776
006779
006784
006787
006788
006790
006793
006801
006802
006805
006809
006810
006814
006817
006820
006821
006823
006824
006826
006827
006831
006834
006835
006838
006839
006840
006842
006845
006846
006848
006851
006857
006859
006864
006865
006867
006869
006871
006875
006877
006880
006883
006886
006888
006890
006893
006894
006896
006902
006904
006905
006909
006911
006912
006915
006916
006918
006919
006920
006921
006923
006924
006926
006927
006929
006931
006932
006933
006934
006939
006940
006946
006947
006949
006952
006957
006958
006961
006963
006965
006966
006967
006970
006972
006974
006975
006976
006979
006983
006984
006985
006986
006988
006991
006993
006995
006996
006998
007001
007002
007004
007007
007009
007013
007020
007021
007024
007025
007035
007039
007040
007041
007044
007045
007046
007050
007051
007054
007057
007058
007060
007062
007064
007066
007070
007077
007086
007090
007093
007096
007097
007099
007101
007102
007104
007105
007106
007107
007108
007111
007113
007114
007116
007121
007123
007124
007127
007128
007134
007137
007140
007141
007142
007143
007147
007148
007151
007152
007153
007155
007156
007160
007167
007170
007171
007173
007175
007181
007184
007185
007186
007190
007191
007192
007193
007195
007196
007197
007203
007206
007209
007211
007213
007216
007218
007220
007222
007224
007226
007228
007234
007236
007239
007241
007243
007245
007248
007249
007250
007251
007257
007259
007263
007264
007268
007270
007276
007281
007282
007285
007286
007293
007295
007296
007297
007298
007301
007305
007306
007307
007312
007313
007314
007316
007317
007321
007324
007328
007332
007334
007335
007340
007341
007346
007348
007354
007355
007356
007357
007358
007361
007362
007363
007365
007366
007367
007370
007373
007378
007379
007386
007388
007390
007392
007393
007394
007399
007400
007404
007406
007414
007417
007418
007425
007428
007429
007432
007438
007441
007443
007444
007446
007451
007452
007454
007455
007457
007459
007460
007461
007465
007471
007472
007474
007476
007479
