# Supplementary material for: GAC3D: improving monocular 3D object detection with ground-guide model and adaptive convolution
Source: PeerJ Comput Sci. 2021 Oct 6;7:e686. doi: 10.7717/peerj-cs.686 (PMC8507478; doi:10.7717/peerj-cs.686)
Supplement: Supplemental Information 1 [file peerj-cs-07-686-s001.zip › GAC3D_peerJ/src/tools/kitti-object-eval-python/ImageSets/val_split.txt]

000001
000002
000004
000005
000006
000008
000015
000019
000020
000021
000023
000024
000025
000027
000031
000033
000035
000037
000039
000040
000042
000047
000048
000050
000052
000053
000059
000061
000062
000063
000065
000066
000076
000077
000078
000081
000089
000090
000093
000094
000098
000102
000104
000106
000107
000108
000116
000117
000118
000122
000124
000126
000128
000132
000134
000135
000137
000139
000140
000143
000147
000151
000152
000153
000156
000159
000161
000167
000168
000169
000170
000173
000174
000175
000181
000182
000183
000186
000188
000190
000191
000192
000194
000196
000197
000201
000203
000204
000207
000211
000212
000213
000216
000218
000223
000224
000226
000229
000230
000231
000234
000235
000236
000237
000239
000242
000246
000247
000248
000249
000250
000251
000252
000260
000262
000265
000266
000268
000269
000270
000272
000273
000278
000279
000281
000283
000284
000289
000291
000293
000297
000301
000302
000305
000307
000308
000309
000311
000312
000314
000315
000319
000320
000321
000323
000328
000329
000332
000333
000335
000336
000340
000341
000343
000345
000346
000347
000350
000351
000352
000354
000355
000356
000357
000359
000360
000361
000362
000365
000366
000369
000370
000372
000373
000376
000377
000378
000379
000381
000382
000383
000385
000386
000388
000391
000392
000393
000394
000395
000396
000397
000398
000399
000401
000402
000403
000404
000407
000408
000409
000413
000414
000415
000419
000420
000422
000427
000428
000429
000430
000436
000437
000440
000443
000446
000448
000450
000451
000452
000453
000454
000455
000457
000459
000463
000468
000469
000472
000473
000475
000476
000477
000478
000479
000480
000481
000485
000486
000489
000491
000492
000493
000494
000495
000496
000498
000499
000503
000504
000506
000508
000509
000510
000512
000515
000517
000519
000521
000524
000527
000528
000530
000533
000536
000541
000542
000543
000545
000546
000548
000551
000554
000555
000558
000559
000560
000561
000564
000566
000567
000568
000569
000571
000572
000581
000583
000588
000589
000590
000591
000595
000600
000601
000604
000610
000611
000612
000613
000614
000615
000618
000619
000620
000624
000625
000626
000628
000630
000634
000635
000636
000639
000642
000644
000645
000647
000648
000650
000655
000657
000658
000659
000660
000667
000669
000670
000674
000677
000679
000682
000683
000684
000691
000692
000694
000696
000698
000699
000700
000702
000704
000706
000708
000716
000717
000718
000721
000722
000725
000727
000728
000729
000731
000734
000736
000737
000740
000741
000745
000746
000748
000750
000751
000752
000754
000756
000761
000765
000766
000767
000768
000769
000771
000772
000773
000774
000778
000779
000782
000790
000792
000795
000798
000800
000801
000802
000803
000804
000805
000806
000807
000809
000810
000811
000812
000816
000819
000823
000826
000831
000837
000838
000840
000841
000843
000844
000847
000848
000849
000850
000852
000854
000859
000862
000863
000869
000873
000874
000875
000876
000877
000878
000879
000881
000884
000885
000889
000893
000894
000897
000899
000904
000907
000909
000911
000912
000915
000916
000917
000920
000922
000923
000926
000928
000930
000931
000932
000938
000939
000940
000942
000943
000944
000948
000949
000952
000953
000956
000958
000961
000963
000964
000966
000967
000969
000970
000971
000973
000974
000976
000979
000981
000983
000984
000985
000986
000988
000991
000999
001002
001006
001007
001008
001010
001011
001012
001013
001014
001015
001018
001019
001021
001022
001025
001026
001027
001035
001037
001039
001042
001043
001046
001050
001051
001053
001054
001055
001058
001063
001065
001066
001067
001068
001069
001070
001071
001075
001076
001077
001078
001083
001084
001086
001088
001089
001094
001095
001096
001097
001099
001101
001102
001104
001106
001107
001108
001111
001113
001114
001115
001116
001118
001120
001123
001125
001127
001129
001131
001132
001133
001134
001135
001136
001138
001139
001140
001141
001143
001144
001145
001147
001148
001149
001150
001152
001153
001154
001155
001158
001162
001163
001167
001172
001173
001176
001177
001178
001179
001180
001182
001183
001187
001188
001189
001191
001192
001193
001194
001195
001198
001199
001203
001206
001207
001213
001214
001216
001217
001218
001221
001222
001224
001225
001226
001228
001230
001232
001234
001235
001236
001237
001239
001241
001242
001243
001244
001245
001246
001249
001251
001252
001253
001254
001255
001257
001259
001260
001261
001263
001265
001266
001267
001268
001269
001270
001271
001272
001273
001274
001275
001281
001284
001286
001287
001289
001291
001292
001294
001295
001296
001303
001304
001305
001306
001307
001308
001314
001317
001318
001329
001330
001331
001332
001333
001334
001336
001337
001339
001342
001344
001345
001346
001347
001350
001352
001353
001355
001356
001359
001363
001365
001372
001374
001375
001376
001377
001380
001381
001382
001384
001386
001387
001388
001389
001391
001395
001397
001398
001407
001410
001411
001412
001415
001416
001419
001421
001424
001427
001431
001432
001435
001437
001438
001439
001441
001442
001443
001445
001446
001448
001450
001451
001458
001461
001463
001466
001469
001471
001477
001478
001480
001481
001485
001487
001488
001489
001495
001497
001501
001502
001507
001508
001511
001513
001514
001516
001517
001521
001522
001524
001525
001526
001527
001528
001533
001535
001536
001537
001538
001542
001545
001546
001547
001549
001552
001555
001557
001560
001562
001564
001565
001567
001569
001573
001574
001576
001577
001579
001582
001583
001585
001586
001587
001588
001589
001590
001591
001592
001594
001596
001597
001600
001602
001603
001605
001606
001610
001613
001615
001616
001617
001619
001621
001625
001627
001629
001631
001633
001634
001635
001640
001643
001645
001647
001650
001654
001656
001658
001660
001662
001664
001665
001666
001667
001670
001675
001680
001682
001683
001684
001689
001693
001694
001697
001699
001701
001702
001704
001705
001706
001707
001709
001710
001711
001712
001713
001714
001717
001718
001719
001721
001722
001726
001727
001729
001732
001733
001740
001741
001742
001745
001746
001749
001750
001751
001752
001755
001758
001762
001764
001765
001768
001771
001772
001774
001776
001778
001780
001781
001782
001783
001786
001787
001794
001795
001797
001800
001801
001802
001804
001807
001808
001813
001814
001817
001818
001820
001822
001823
001824
001825
001828
001831
001835
001840
001844
001846
001848
001851
001852
001853
001854
001855
001856
001858
001859
001861
001862
001863
001867
001868
001869
001872
001875
001877
001878
001880
001881
001884
001885
001886
001887
001888
001890
001892
001893
001897
001898
001900
001904
001905
001909
001919
001920
001923
001924
001925
001926
001927
001928
001929
001931
001932
001933
001934
001936
001937
001940
001941
001942
001943
001945
001946
001952
001954
001959
001960
001966
001967
001969
001972
001977
001978
001979
001980
001982
001983
001984
001985
001986
001989
001991
001995
001996
001997
001999
002000
002001
002002
002004
002008
002010
002011
002012
002013
002014
002017
002019
002021
002022
002025
002027
002028
002029
002034
002035
002036
002037
002038
002042
002043
002044
002045
002046
002048
002049
002050
002052
002054
002056
002057
002058
002062
002068
002071
002073
002074
002075
002076
002078
002079
002081
002082
002085
002086
002087
002089
002091
002093
002094
002100
002101
002102
002103
002107
002108
002111
002112
002113
002115
002118
002120
002121
002123
002124
002127
002128
002130
002131
002135
002136
002137
002138
002139
002140
002142
002151
002152
002153
002158
002159
002160
002161
002163
002165
002166
002168
002169
002170
002173
002177
002179
002182
002183
002185
002187
002188
002193
002196
002200
002201
002202
002206
002207
002209
002215
002216
002218
002219
002220
002224
002225
002228
002229
002232
002233
002234
002239
002243
002245
002246
002248
002250
002251
002254
002255
002257
002258
002260
002262
002266
002272
002276
002277
002279
002280
002282
002283
002284
002286
002287
002290
002291
002292
002293
002294
002295
002298
002299
002300
002303
002304
002306
002307
002308
002310
002314
002315
002319
002320
002325
002327
002329
002330
002332
002334
002336
002337
002338
002340
002341
002344
002345
002346
002347
002348
002353
002356
002357
002359
002362
002365
002366
002367
002369
002370
002372
002376
002378
002380
002382
002383
002384
002385
002386
002387
002391
002392
002393
002397
002398
002399
002404
002405
002411
002414
002415
002418
002419
002420
002422
002423
002424
002425
002428
002429
002432
002433
002434
002439
002440
002442
002446
002450
002454
002455
002457
002458
002460
002461
002462
002463
002473
002474
002476
002477
002478
002479
002483
002486
002488
002490
002492
002495
002497
002499
002500
002502
002503
002504
002505
002506
002509
002511
002516
002519
002520
002521
002525
002526
002528
002529
002530
002531
002532
002534
002538
002539
002540
002541
002543
002546
002548
002552
002556
002557
002558
002562
002563
002564
002565
002568
002569
002570
002572
002574
002575
002577
002580
002581
002583
002584
002585
002586
002590
002594
002598
002599
002600
002601
002602
002603
002604
002606
002612
002613
002615
002619
002621
002625
002626
002628
002630
002631
002633
002635
002636
002638
002640
002641
002644
002645
002646
002651
002653
002656
002657
002661
002663
002666
002669
002673
002674
002675
002677
002680
002681
002685
002686
002690
002692
002693
002694
002695
002696
002699
002702
002706
002707
002709
002710
002711
002712
002713
002715
002717
002720
002721
002722
002724
002725
002726
002727
002728
002729
002730
002735
002737
002740
002742
002744
002745
002746
002747
002748
002749
002752
002753
002755
002757
002758
002760
002761
002763
002764
002765
002767
002772
002773
002775
002783
002786
002787
002789
002793
002794
002796
002797
002800
002801
002804
002805
002806
002809
002810
002811
002812
002814
002815
002818
002820
002826
002827
002828
002830
002831
002833
002836
002839
002840
002841
002844
002845
002846
002847
002848
002853
002856
002858
002861
002863
002866
002867
002875
002876
002877
002878
002879
002880
002881
002883
002885
002889
002890
002891
002892
002893
002894
002895
002896
002900
002901
002902
002903
002905
002908
002911
002914
002916
002917
002919
002924
002925
002928
002930
002934
002935
002937
002942
002944
002945
002947
002948
002951
002953
002955
002957
002958
002959
002960
002961
002962
002963
002964
002966
002971
002974
002976
002977
002978
002979
002982
002984
002985
002988
002991
002993
002994
002995
002997
002999
003000
003001
003003
003004
003005
003006
003007
003010
003011
003019
003022
003024
003025
003027
003029
003030
003031
003032
003033
003034
003035
003038
003042
003043
003046
003047
003048
003050
003052
003053
003054
003055
003056
003058
003061
003062
003065
003066
003067
003071
003073
003074
003076
003080
003082
003087
003088
003090
003094
003096
003099
003101
003102
003103
003106
003107
003109
003110
003112
003114
003116
003118
003124
003126
003127
003129
003131
003133
003134
003135
003136
003137
003141
003142
003144
003145
003146
003148
003150
003153
003156
003159
003161
003162
003165
003167
003170
003172
003174
003175
003177
003179
003180
003181
003182
003183
003187
003190
003192
003194
003197
003199
003202
003203
003204
003207
003210
003211
003214
003216
003217
003219
003221
003222
003224
003225
003226
003228
003229
003231
003232
003233
003236
003239
003240
003242
003247
003250
003251
003252
003254
003255
003257
003259
003265
003266
003269
003272
003275
003276
003280
003281
003283
003288
003292
003295
003296
003298
003300
003301
003302
003304
003305
003306
003308
003310
003312
003313
003315
003316
003318
003319
003322
003323
003324
003325
003330
003331
003337
003338
003341
003343
003346
003347
003350
003351
003352
003353
003355
003357
003358
003364
003365
003366
003367
003368
003370
003373
003375
003379
003385
003386
003393
003394
003395
003396
003397
003399
003401
003402
003403
003404
003405
003406
003407
003408
003409
003410
003411
003412
003417
003419
003421
003422
003425
003426
003428
003429
003430
003432
003434
003435
003443
003447
003448
003449
003450
003453
003456
003461
003464
003465
003466
003467
003469
003470
003471
003474
003478
003480
003481
003482
003483
003484
003487
003488
003489
003490
003491
003492
003495
003496
003497
003502
003503
003504
003506
003511
003515
003517
003519
003520
003521
003524
003527
003528
003529
003530
003531
003535
003539
003543
003544
003547
003550
003552
003553
003554
003557
003558
003559
003562
003563
003568
003571
003573
003574
003580
003582
003583
003584
003588
003600
003601
003604
003605
003607
003608
003609
003611
003614
003616
003618
003620
003621
003622
003623
003624
003627
003629
003630
003631
003632
003633
003634
003635
003643
003645
003647
003649
003652
003653
003655
003658
003659
003661
003662
003667
003668
003669
003671
003676
003677
003678
003679
003682
003683
003684
003688
003689
003690
003691
003692
003702
003703
003705
003707
003708
003711
003712
003715
003716
003718
003719
003723
003726
003728
003735
003736
003737
003738
003739
003746
003747
003748
003750
003751
003753
003755
003756
003762
003763
003764
003769
003771
003775
003777
003778
003779
003781
003782
003787
003788
003793
003794
003798
003800
003802
003804
003805
003807
003808
003809
003811
003812
003814
003820
003822
003826
003827
003828
003830
003834
003835
003837
003841
003847
003852
003854
003856
003859
003860
003864
003866
003869
003870
003872
003873
003874
003878
003879
003880
003881
003883
003885
003886
003890
003891
003892
003894
003897
003898
003899
003901
003902
003905
003907
003909
003914
003915
003916
003920
003923
003924
003926
003931
003932
003934
003937
003938
003943
003945
003946
003948
003950
003956
003958
003961
003962
003964
003965
003969
003970
003972
003975
003977
003980
003981
003982
003984
003986
003992
003996
003998
004000
