# Supplementary material for: GAC3D: improving monocular 3D object detection with ground-guide model and adaptive convolution
Source: PeerJ Comput Sci. 2021 Oct 6;7:e686. doi: 10.7717/peerj-cs.686 (PMC8507478; doi:10.7717/peerj-cs.686)
Supplement: Supplemental Information 1 [file peerj-cs-07-686-s001.zip › GAC3D_peerJ/src/tools/kitti_eval/README.md]

# kitti_eval

`evaluate_object_3d_offline.cpp`evaluates your KITTI detection locally on your own computer using your validation data selected from KITTI training dataset, with the following metrics:

- overlap on image (AP)
- oriented overlap on image (AOS)
- overlap on ground-plane (AP)
- overlap in 3D (AP)

Compile `evaluate_object_3d_offline.cpp` with dependency of Boost and Linux `dirent.h` (You should already have it under most Linux).

Run the evalutaion by:

    ./evaluate_object_3d_offline groundtruth_dir result_dir
    
Note that you don't have to detect over all KITTI training data. The evaluator only evaluates samples whose result files exist.


### Updates

- June, 2017:
  * Fixed the bug of detection box filtering based on min height according to KITTI's note on 25.04.2017.
